# Supplementary material for: Bacillus cereus extracellular vesicles act as shuttles for biologically active multicomponent enterotoxins
Source: Cell Commun Signal. 2023 May 15;21:112. doi: 10.1186/s12964-023-01132-1 (PMC10184354; doi:10.1186/s12964-023-01132-1)
Supplement: Supplementary file 4 — Additional file 3: Table 1. [file 12964_2023_1132_MOESM3_ESM.xlsx]

## Sheet: 205 common annotated proteins
Additional file 3: Table 1. Proteins detected in EVs (commonly detected proteins in both biological independent replicates are shown)
Entry	Entry name	Protein names	Gene names
A0A1Y6B0Q0	A0A1Y6B0Q0_BACCE	Flagellin	fliC BACERE00183_04879
A0A1S9TXU1	A0A1S9TXU1_BACCE	Flagellin	BW897_01395
A0A068N2L3	A0A068N2L3_BACCE	Chaperonin GroEL (EC 5.6.1.7) (60 kDa chaperonin) (Chaperonin-60) (Cpn60)	groEL groL A6E21_26815 ACS95_04855 AT272_26135 AT274_09705 BACERE00183_00805 BC2903_61220 BcrFT9_00277 BHL25_25580 BHL35_27805 CQZ91_28705 CV717_27985 CW365_00395 FOC75_26760 FOC96_03410
A0A150C160	A0A150C160_BACCE	Flagellin	AT269_25095
Q1XFK0	Q1XFK0_BACCE	Enterotoxin A	nheA
A0A2B2F3B7	A0A2B2F3B7_BACCE	Flagellin	CN290_07455
A0A316XK82	A0A316XK82_BACCE	Flagellin	CV717_04945
A0A2C1CRK3	A0A2C1CRK3_BACCE	Flagellin	COD09_28645
A0A151UPM6	A0A151UPM6_BACCE	Flagellin	B4079_5199
A0A8F2BKS0	A0A8F2BKS0_BACCE	Phage major capsid protein	IMY50_11855
A0A1Y5ZSG7	A0A1Y5ZSG7_BACCE	Microbial collagenase (EC 3.4.24.3)	colA_1 BACERE00183_01380
A0A2B1M030	A0A2B1M030_BACCE	Enterotoxin B	CV717_05900 CW365_17735
A0A136C283	A0A136C283_BACCE	Major capsid protein (Phage capsid family protein)	ACS95_06890 BACERE00183_04817
A0A1T2P2E5	A0A1T2P2E5_BACCE	Major capsid protein (Phage capsid family protein)	BHL35_27215
A0A6L3WHQ8	A0A6L3WHQ8_BACCE	Flagellin	F8172_12590
A0A1D3R7J3	A0A1D3R7J3_BACCE	Uncharacterized protein	BC067498_05473
A0A150CG15	A0A150CG15_BACCE	Microbial collagenase (EC 3.4.24.3)	AT269_28155
Q1XFK9	Q1XFK9_BACCE	Enterotoxin A (Fragment)	nheA
A0A6L3WD09	A0A6L3WD09_BACCE	Flagellin (Fragment)	F8172_12585
A0A1Y6A505	A0A1Y6A505_BACCE	S-layer protein sap	sap_1 BACERE00183_02387
A0A2C2AC94	A0A2C2AC94_BACCE	Microbial collagenase (EC 3.4.24.3)	COD94_02745
Q1XFH7	Q1XFH7_BACCE	Enterotoxin B (Fragment)	nheB
A0A068NBG8	A0A068NBG8_BACCE	Leucine dehydrogenase (EC 1.4.1.9)	ldh dhlE AT274_27580 BACERE00183_01999 BC2903_04190 BcrFT9_03265 BHL35_04040 CEW46_18660 CQZ91_08350 CV717_17075 CW365_13250 FOC75_18580 FOC96_11835 HPG46_19945
I6VBC1	I6VBC1_BACCE	Enterotoxin B (Fragment)	nheB
I6RH90	I6RH90_BACCE	Enterotoxin A (Fragment)	nheA
A0A136CPQ2	A0A136CPQ2_BACCE	Phage tail protein	ACS95_06920 BACERE00183_04812
I6RD68	I6RD68_BACCE	Enterotoxin A (Fragment)	nheA
A0A063CLR4	A0A063CLR4_BACCE	Alanine dehydrogenase (EC 1.4.1.1)	ald ald_1 A6E21_03365 AT272_28080 AT274_18885 B2J90_23645 BACERE00183_01244 BC2903_42810 BcrFT9_03667 BHL25_04250 BHL35_13570 CEW46_03790 COJ45_16610 CQZ91_05990 CW365_10870 F8172_04885 FOC75_21095 FOC96_09470
I6QUA2	I6QUA2_BACCE	Enterotoxin A (Fragment)	nheA
I6RD74	I6RD74_BACCE	Enterotoxin B (Fragment)	nheB
A0A1Y6AZZ5	A0A1Y6AZZ5_BACCE	Thiol-activated cytolysin	alv BACERE00183_05368
I6QUA6	I6QUA6_BACCE	Enterotoxin A (Fragment)	nheA
I6RD62	I6RD62_BACCE	Enterotoxin A (Fragment)	nheA
A0A6I7E9Y8	A0A6I7E9Y8_BACCE	Peptide ABC transporter substrate-binding protein	C1N66_03815
A0A316Y9N9	A0A316Y9N9_BACCE	Aldehyde-alcohol dehydrogenase	CV717_18110
A0A1N6PQV0	A0A1N6PQV0_BACCE	S-layer homology domain-containing protein	SAMN05878494_0184
A0A1Y6A3Z7	A0A1Y6A3Z7_BACCE	Aldehyde-alcohol dehydrogenase	adhE BACERE00183_02199
A0A151V0L7	A0A151V0L7_BACCE	Dipeptide-binding protein DppE (Oligopeptide ABC transporter periplasmic oligopeptide-binding protein OppA) (Peptide ABC transporter substrate-binding protein)	dppE_6 ACS95_15490 B4079_1317 BACERE00183_03776
A0A0G8CY95	A0A0G8CY95_BACCE	Enolase (EC 4.2.1.11) (2-phospho-D-glycerate hydro-lyase) (2-phosphoglycerate dehydratase)	eno A6E21_10400 ACS95_15055 AT272_03760 B4079_0250 BACERE00183_00621 BC2903_06570 BHL35_06800 CV717_21925 CW365_08280
A0A150C2B7	A0A150C2B7_BACCE	Peptide ABC transporter substrate-binding protein	AT269_10180
A0A1Y5ZQB8	A0A1Y5ZQB8_BACCE	Oligopeptide-binding protein AppA	appA_3 BACERE00183_01491
Q1XFI9	Q1XFI9_BACCE	Enterotoxin A (Fragment)	nheA
A0A151UWV0	A0A151UWV0_BACCE	Uncharacterized protein	B4079_2724 BJR07_27780
A0A063CB21	A0A063CB21_BACCE	Pyridoxal 5'-phosphate synthase subunit PdxS (PLP synthase subunit PdxS) (EC 4.3.3.6) (Pdx1)	pdxS A6E21_26950 ACS95_04360 AT267_19570 AT272_26255 AT274_28080 B2J90_00075 B4079_2068 BACERE00183_00368 BC2903_43570 BcrFT9_00013 BHL25_27175 BHL35_23860 CEW46_23325 CN415_22630 COJ45_25845 CQZ91_28930 CV717_28120 CW365_00310 FOC75_25255 FOC96_04900 HPG46_26510
A0A2B9DD72	A0A2B9DD72_BACCE	Thiol-activated cytolysin	CN958_21110
A0A151UTF2	A0A151UTF2_BACCE	Alkyl hydroperoxide reductase C (EC 1.11.1.26) (Peroxiredoxin) (Thioredoxin peroxidase)	ahpC B4079_3784 BACERE00183_01797 CN947_13650 CN997_16425
A0A1Y6AX19	A0A1Y6AX19_BACCE	Flagellar hook protein FlgE	flgE BACERE00183_04885
A0A8F1XPC3	A0A8F1XPC3_BACCE	Peptide ABC transporter substrate-binding protein	IMY50_05985
A0A1D3NZK8	A0A1D3NZK8_BACCE	Uncharacterized protein	BACERE00183_00087
A0A068N3I6	A0A068N3I6_BACCE	(R,R)-butanediol dehydrogenase (EC 1.1.1.4) (Butanediol dehydrogenase) (Sorbitol dehydrogenase) (EC 1.1.1.14) (Zinc-containing alcohol dehydrogenase)	adhB_3 bdhA gutB_1 A6E21_19550 ACS95_20675 AT274_11035 BACERE00183_01474 BC2903_57100 BcrFT9_00613 BHL25_18685 BHL35_14375 CEW46_08275 CN415_07225 CQZ91_20915 CV717_22620 CW365_03405 FOC75_01530 FOC96_28875
A0A6M8DE30	A0A6M8DE30_BACCE	M42 family metallopeptidase	HPG46_21935
A0A1Y6B3H0	A0A1Y6B3H0_BACCE	Pullulanase (EC 3.2.1.41) (Alpha-dextrin endo-1,6-alpha-glucosidase) (Pullulan 6-glucanohydrolase)	pulA BACERE00183_06168
A0A1Y5ZQ40	A0A1Y5ZQ40_BACCE	Pyruvate kinase (EC 2.7.1.40)	pyk_1 BACERE00183_01270
A0A2B0MPY5	A0A2B0MPY5_BACCE	2-methylcitrate dehydratase (EC 4.2.1.79)	prpD mmgE COI93_11160
A0A2A7IXR1	A0A2A7IXR1_BACCE	Sphingomyelin phosphodiesterase	sph CON05_01580
A0A1T2P2U4	A0A1T2P2U4_BACCE	Elongation factor G (EF-G)	fusA BACERE00183_00144 BC2903_20950 BHL35_26915 CV717_27140 CW365_00915
A0A150EFF3	A0A150EFF3_BACCE	Flagellar basal body protein	AT272_09825 CN415_04335
Q1XFJ8	Q1XFJ8_BACCE	Enterotoxin A (Fragment)	nheA
A0A7V7SK64	A0A7V7SK64_BACCE	Formate--tetrahydrofolate ligase (EC 6.3.4.3) (Formyltetrahydrofolate synthetase) (FHS) (FTHFS)	fhs F8165_10330
A0A1Y6A642	A0A1Y6A642_BACCE	NADP-dependent glyceraldehyde-3-phosphate dehydrogenase (EC 1.2.1.9)	gapN BACERE00183_02417
A0A7D4F1G3	A0A7D4F1G3_BACCE	Formate--tetrahydrofolate ligase (EC 6.3.4.3) (Formyltetrahydrofolate synthetase) (FHS) (FTHFS)	fhs FOC75_08365 FOC96_21960
A0A1V2HGZ4	A0A1V2HGZ4_BACCE	Probable glycine dehydrogenase (decarboxylating) subunit 2 (EC 1.4.4.2) (Glycine cleavage system P-protein subunit 2) (Glycine decarboxylase subunit 2) (Glycine dehydrogenase (aminomethyl-transferring) subunit 2)	gcvPB BACERE00183_02058 CV717_17385
A0A0G8EJS3	A0A0G8EJS3_BACCE	Glutamyl aminopeptidase (EC 3.4.11.7) (Glutamyl aminopeptidase Deblocking aminopeptidase) (Peptidase M28) (Putative aminopeptidase FrvX)	ACS95_11510 B4077_4364 B4079_5625 CN296_03190 CN307_21535 CN958_01775 CN984_04850 COD18_25910 COK86_06135 COM96_26590 CON44_07300 SAMN05878494_3988 TU62_17930
A0A1V2HND9	A0A1V2HND9_BACCE	Bacillolysin (EC 3.4.24.28)	nprE BACERE00183_05486
A0A1V2HHC7	A0A1V2HHC7_BACCE	Phosphate acetyltransferase (EC 2.3.1.8) (Phosphate butyryltransferase)	pta_2 ptb BACERE00183_02000 BC2903_04200 CV717_17080 CW365_13245
A0A1Y5ZH18	A0A1Y5ZH18_BACCE	Probable cytosol aminopeptidase (EC 3.4.11.1) (Leucine aminopeptidase) (LAP) (EC 3.4.11.10) (Leucyl aminopeptidase)	pepA BACERE00183_00907
Q3Y6N4	Q3Y6N4_BACCE	Enterotoxin C	nheC BC2903_09610 CV717_05905 CW365_17740
A0A136CPT6	A0A136CPT6_BACCE	Phage portal protein (Portal protein)	ACS95_06880 BACERE00183_04819
A0A2S9HII4	A0A2S9HII4_BACCE	Dihydrolipoyl dehydrogenase (EC 1.8.1.4)	lpdA CQZ91_08360
A0A2S9HIS8	A0A2S9HIS8_BACCE	Bifunctional 2',3'-cyclic-nucleotide 2'-phosphodiesterase/3'-nucleotidase	CQZ91_08590
A0A1Y6B014	A0A1Y6B014_BACCE	Flagellar hook-associated protein 1	flgK BACERE00183_04900
A0A063CC72	A0A063CC72_BACCE	Polyribonucleotide nucleotidyltransferase (EC 2.7.7.8) (Polynucleotide phosphorylase) (PNPase)	pnp AT267_07050 AT274_24240 B2J90_19205 BcrFT9_02931 CEW46_23205 CQZ91_20135 FOC75_16780 FOC96_13640 HPG46_18140
A0A136EYB4	A0A136EYB4_BACCE	Glucose-6-phosphate isomerase (GPI) (EC 5.3.1.9) (Phosphoglucose isomerase) (PGI) (Phosphohexose isomerase) (PHI)	pgi BACERE00183_00931 BC2903_42770 C6Y54_17070 CV717_26395 CW365_09325 WR52_25160
A0A151UMT2	A0A151UMT2_BACCE	Oligopeptide ABC transporter periplasmic oligopeptide-binding protein OppA	B4079_5763
A0A1D3QH21	A0A1D3QH21_BACCE	Bacillolysin	BC067498_02778
A0A2C1K157	A0A2C1K157_BACCE	Polyribonucleotide nucleotidyltransferase (EC 2.7.7.8) (Polynucleotide phosphorylase) (PNPase)	pnp COD14_02500
A0A0A3WN40	A0A0A3WN40_BACCE	ATP-dependent 6-phosphofructokinase (ATP-PFK) (Phosphofructokinase) (EC 2.7.1.11) (Phosphohexokinase)	pfkA A9485_11265 AT268_29105 BKK64_03685 BLX06_07695 C6A78_10655 C6Y54_07150 CJ306_24610 CN553_04310 CN980_13205 COC69_30250 COI98_06000 COK98_11855 CON37_04700 D0437_22415 DX932_24940 E2F98_13445 F8172_05010 FC692_05795 FC695_05845 FC702_09190 JDS76_04360 NCTC7464_01812 TU58_00485 WR52_23630
A0A249XJZ0	A0A249XJZ0_BACCE	Alkyl hydroperoxide reductase subunit F	CJ306_29815
A0A136C277	A0A136C277_BACCE	Peptidase S74 domain-containing protein	ACS95_06945
A0A136C285	A0A136C285_BACCE	Phage tail tape measure protein	ACS95_06935
A0A4U2NWC8	A0A4U2NWC8_BACCE	Leader peptide-processing serine protease (EC 3.4.21.-)	FC692_09120
A0A1Y5ZAH9	A0A1Y5ZAH9_BACCE	NAD(P)/FAD-dependent oxidoreductase (NADH dehydrogenase) (NADH dehydrogenase-like protein YjlD) (EC 1.6.99.-) (Pyridine nucleotide-disulfide oxidoreductase)	yjlD_1 A6E21_10590 ACS95_14905 AT272_03900 B4079_0222 BACERE00183_00569 BC2903_06950 BHL25_08440 CQZ91_18735 CV717_22070 CW365_08425 FOC75_23275 FOC96_07125 HPG46_24475
A0A2C1TC81	A0A2C1TC81_BACCE	Uncharacterized protein (Fragment)	COD77_33100
A0A150C422	A0A150C422_BACCE	Alcohol dehydrogenase (EC 1.1.1.1) (Ethanol-active dehydrogenase/acetaldehyde-active reductase)	adhP adh AT267_02120 BACERE00183_05571
A0A150AUG4	A0A150AUG4_BACCE	Peptidase S8	AT274_06690
A0A136CXZ0	A0A136CXZ0_BACCE	Glutamine--fructose-6-phosphate aminotransferase [isomerizing] (EC 2.6.1.16) (D-fructose-6-phosphate amidotransferase) (GFAT) (Glucosamine-6-phosphate synthase) (Hexosephosphate aminotransferase) (L-glutamine--D-fructose-6-phosphate amidotransferase)	glmS_1 glmS ACS95_09550 AT272_09460 BACERE00183_00470 BC2903_39060 CW365_02175
A0A0J7D2G2	A0A0J7D2G2_BACCE	Phospholipase C	TU62_25630
A0A2B0L6P8	A0A2B0L6P8_BACCE	Enterotoxin C	BKK64_23715 COI98_01700
A0A1V2HHI8	A0A1V2HHI8_BACCE	BMP family ABC transporter substrate-binding protein (Membrane lipoprotein TmpC)	tmpC BACERE00183_03555 BC2903_24480 CW365_15265
A0A150BH41	A0A150BH41_BACCE	2,3,4,5-tetrahydropyridine-2,6-dicarboxylate N-acetyltransferase (EC 2.3.1.89) (Tetrahydrodipicolinate N-acetyltransferase) (THP acetyltransferase) (Tetrahydropicolinate acetylase)	dapH AT267_23370
A0A2C1D4H5	A0A2C1D4H5_BACCE	Bifunctional 2',3'-cyclic-nucleotide 2'-phosphodiesterase/3'-nucleotidase	COD09_15185
A0A6L3WJQ0	A0A6L3WJQ0_BACCE	Dihydrolipoamide acetyltransferase component of pyruvate dehydrogenase complex (EC 2.3.1.-)	pdhC F8172_08220
A0A221BRL0	A0A221BRL0_BACCE	Neutral metalloproteinase (EC 3.4.24.-)	FORC47_0511
A0A1C3ZWP8	A0A1C3ZWP8_BACCE	Sphingomyelin phosphodiesterase	BJR07_14690
A0A2S9H8L3	A0A2S9H8L3_BACCE	Nucleoside diphosphate kinase (NDK) (NDP kinase) (EC 2.7.4.6) (Nucleoside-2-P kinase)	ndk CQZ91_23810
A0A2C1IB27	A0A2C1IB27_BACCE	Peptidase S8	COD14_27105
A0A150EP50	A0A150EP50_BACCE	Phage shock protein A	CN415_20040
A0A1Y6B029	A0A1Y6B029_BACCE	D-alanyl-D-alanine carboxypeptidase (EC 3.4.16.4)	BACERE00183_05905
A0A1Y6AM65	A0A1Y6AM65_BACCE	Isoleucine--tRNA ligase (EC 6.1.1.5) (Isoleucyl-tRNA synthetase) (IleRS)	ileS_1 ileS BACERE00183_03450
A0A1Y6AFQ4	A0A1Y6AFQ4_BACCE	Aminopeptidase (Putative aminopeptidase YsdC) (EC 3.4.11.-)	ysdC_3 yhfE_2 BACERE00183_03311 BC2903_53150
A0A2B9AXT5	A0A2B9AXT5_BACCE	Microbial collagenase (EC 3.4.24.3)	CN947_25015
A0A2B2GHT8	A0A2B2GHT8_BACCE	Arginase (EC 3.5.3.1)	rocF CN491_20225 COK86_01715
A0A5M8TCI7	A0A5M8TCI7_BACCE	Dihydrolipoyl dehydrogenase (EC 1.8.1.4)	lpdA DX932_10690
A0A1G4L445	A0A1G4L445_BACCE	Uncharacterized protein	COD18_16875
A0A0G8CX02	A0A0G8CX02_BACCE	Inosine-5'-monophosphate dehydrogenase (IMP dehydrogenase) (IMPD) (IMPDH) (EC 1.1.1.205)	guaB_1 guaB A6E21_26960 ACS95_04370 AT272_26245 B4079_2070 BACERE00183_00366 BC2903_43550 BHL35_23850 CN415_22640 CV717_28130 CW365_00320
A0A150B2P0	A0A150B2P0_BACCE	Uncharacterized protein	AT274_04115 B4079_2683 BACERE00183_06460 BJR07_27595 FOC75_28790
A0A329F1H1	A0A329F1H1_BACCE	Peptide ABC transporter substrate-binding protein	A6E21_12985
A0A1C4B311	A0A1C4B311_BACCE	Catalase (EC 1.11.1.6)	BC067498_01108
A0A2B2FK19	A0A2B2FK19_BACCE	Urocanate hydratase (Urocanase) (EC 4.2.1.49) (Imidazolonepropionate hydrolase)	hutU CN491_05355
A0A150C9B3	A0A150C9B3_BACCE	Glycerol phosphate lipoteichoic acid synthase	AT267_00495 CEW46_28750
A0A063CPQ3	A0A063CPQ3_BACCE	Ribonuclease J (RNase J) (EC 3.1.-.-)	rnj_3 rnj rnjA_2 A6E21_00070 AT267_23390 AT274_03065 B2J90_20085 BACERE00183_03374 BC2903_60360 BcrFT9_03091 BHL25_14795 BHL35_23555 CEW46_15615 CN415_09855 CQZ91_09385 CV717_16055 CW365_14305 FOC75_17650 FOC96_12765 HPG46_19005
A0A1D3R5Y7	A0A1D3R5Y7_BACCE	Iron compound ABC transporter, iron compound-binding protein	BC067498_05311
A0A1Y6AEG9	A0A1Y6AEG9_BACCE	S-layer protein sap	sap_5 BACERE00183_03248
A0A063CJQ8	A0A063CJQ8_BACCE	2-amino-3-ketobutyrate CoA ligase (2-amino-3-ketobutyrate coenzyme A ligase) (EC 2.3.1.29) (8-amino-7-oxononanoate synthase) (Glycine C-acetyltransferase) (Putative pyridoxal phosphate-dependent acyltransferase) (EC 2.3.1.-)	bioF_2 A6E21_19295 B2J90_03320 B4077_0606 B4082_5676 BACERE00183_01048 BC2903_47910 BcrFT9_00581 BHL25_18960 BHL35_22530 BLD50_19535 CEW46_08010 CN290_10390 CN307_25520 CN415_06925 CN984_22665 COD14_11095 COI69_06935 COJ45_24100 COL13_17685 CQZ91_21190 CV717_22920 CW365_03105 FOC75_01265 FOC96_29155 TU62_25335
A0A151UV07	A0A151UV07_BACCE	NAD kinase (EC 2.7.1.23) (ATP-dependent NAD kinase)	ppnK nadK A6E21_03460 ACS95_20990 AT272_28175 B4079_3190
A0A8F1XS98	A0A8F1XS98_BACCE	Fibronectin type III domain-containing protein	IMY50_11860
A0A063CEQ4	A0A063CEQ4_BACCE	DUF1641 domain-containing protein (YjlC)	A6E21_10595 A9485_06825 ACS95_14900 AT267_13395 AT272_03905 AT274_09580 B2J90_26125 B4079_0221 B4082_1139 BACERE00183_00568 BC2903_06960 BcrFT9_04052 BHL25_08435 BHL35_06995 BKK64_12285 BLX06_13825 C6A78_12830 C6Y54_22920 CEW46_05180 CJ306_27210 CN290_13340 CN415_15765 CN980_27090 COA08_15535 COD14_05345 COD18_01830 COD19_12295 COD94_04870 COI98_25285 COJ45_17495 COJ77_06640 COK05_04610 COK55_057…
A0A2B8TAX9	A0A2B8TAX9_BACCE	Peptide ABC transporter substrate-binding protein	COA08_00255
A0A1S9TNP8	A0A1S9TNP8_BACCE	Sphingomyelin phosphodiesterase	BW897_16115
A0A1Y6B418	A0A1Y6B418_BACCE	DNA protection during starvation protein 1 (EC 1.16.-.-) (DNA starvation/stationary phase protection protein) (Non-specific DNA-binding protein Dps / Iron-binding ferritin-like antioxidant protein / Ferroxidase)	dps1 dps A6E21_16360 ACS95_09075 AT272_11325 AT274_29080 B4079_3313 BACERE00183_05188 BC2903_08460 BHL25_23305 CQZ91_04970 CV717_06500 CW365_18360 FOC75_07885 FOC96_22475 HPG46_09350
A0A2C3LVI9	A0A2C3LVI9_BACCE	Peptidase S74 domain-containing protein	COI69_03285
A0A0G8EHC9	A0A0G8EHC9_BACCE	Bifunctional 2',3'-cyclic-nucleotide 2'-phosphodiesterase/3'-nucleotidase	cpdB F8172_07425
A0A150DZH2	A0A150DZH2_BACCE	Cell surface protein	AT272_25725
A0A2A8NQQ2	A0A2A8NQQ2_BACCE	Leucine--tRNA ligase (EC 6.1.1.4) (Leucyl-tRNA synthetase) (LeuRS)	leuS CN415_19655
A0A1Y6AXU2	A0A1Y6AXU2_BACCE	Flagellar hook-associated protein 2 (HAP2) (Flagellar cap protein)	fliD BACERE00183_04898
A0A5M8TF46	A0A5M8TF46_BACCE	Superoxide dismutase (EC 1.15.1.1)	DX932_05235
A0A0J6ZXU4	A0A0J6ZXU4_BACCE	Ribonuclease J (RNase J) (EC 3.1.-.-)	rnj B4088_1345 BJR07_06445 COD14_02550 COJ45_05545 CON05_17605
A0A2A8ZW44	A0A2A8ZW44_BACCE	Alpha,alpha-phosphotrehalase	treC CN307_25580
A0A0E1MJB9	A0A0E1MJB9_BACCE	Flagellar biosynthesis protein FlgL (Flagellar hook-associated protein 3)	flgL AT267_24800 AT267_25210 BACERE00183_04899 CN415_04265
A0A1T2PJ76	A0A1T2PJ76_BACCE	3-hydroxybutyryl-CoA dehydrogenase (EC 1.1.1.157)	hbd BC2903_04430 BHL35_05720 CW365_07115
A0A1D3QU74	A0A1D3QU74_BACCE	X-Pro dipeptidase (EC 3.4.13.9)	BC067498_04116
B9IU84	B9IU84_BACCQ	Camelysin	calY, BCQ_1352
A0A1T2P1K4	A0A1T2P1K4_BACCE	Uncharacterized protein	BHL35_28420 CV717_14815 CW365_15545
A0A1Y5ZS04	A0A1Y5ZS04_BACCE	Trehalose-6-phosphate hydrolase (EC 3.2.1.93)	treA BACERE00183_01515
A0A1Y5ZYH3	A0A1Y5ZYH3_BACCE	6,7-dimethyl-8-ribityllumazine synthase (DMRL synthase) (LS) (Lumazine synthase) (EC 2.5.1.78)	ribH BACERE00183_01952
A0A150B2G6	A0A150B2G6_BACCE	Uncharacterized protein	AT274_04110 B4079_2682 BACERE00183_06459 BJR07_27590 FOC75_28795
A0A068NAW2	A0A068NAW2_BACCE	2-oxoisovalerate dehydrogenase (2-oxoisovalerate dehydrogenase subunit beta) (3-methyl-2-oxobutanoate dehydrogenase subunit beta) (EC 1.2.4.4) (3-methyl-2-oxobutanoate dehydrogenase, beta subunit) (Alpha-ketoacid dehydrogenase subunit beta) (Branched-chain alpha-keto acid dehydrogenase E1 component beta subunit)	bfmBAB bfmbAb A6E21_01035 ACS95_25320 AT272_01430 AT274_27560 B4079_3610 BACERE00183_01995 BC2903_04150 BcrFT9_03261 BHL25_26180 BHL35_04060 CEW46_18680 CN415_08865 CN947_12130 CN997_10255 CQZ91_08370 CV717_17055 CW365_13270 FOC75_18560 FOC96_11855 HPG46_19925
A0A1Y5Z7M3	A0A1Y5Z7M3_BACCE	Uncharacterized protein	BACERE00183_00230 BC2903_36760
A0A2A8J0T3	A0A2A8J0T3_BACCE	Phosphate acetyltransferase (EC 2.3.1.8)	pta COD19_19585
A0A402GDJ2	A0A402GDJ2_BACCE	Uncharacterized protein	BC2903_05680
A0A136BHG0	A0A136BHG0_BACCE	Glucohydrolase	ACS95_20470
A0A1Y5ZNC1	A0A1Y5ZNC1_BACCE	Uncharacterized protein	BACERE00183_01359
A0A1C4ECJ5	A0A1C4ECJ5_BACCE	1-phosphatidylinositol phosphodiesterase (EC 4.6.1.13) (Phosphatidylinositol diacylglycerol-lyase) (Phosphatidylinositol-specific phospholipase C)	BJR07_06240
A0A136C2C0	A0A136C2C0_BACCE	Chitinase	ACS95_06805
A0A2M9X7B6	A0A2M9X7B6_BACCE	Amidase	CEW46_03390
A0A160HIW5	A0A160HIW5_BACCE	Serine hydroxymethyltransferase (SHMT) (Serine methylase) (EC 2.1.2.1)	glyA WR52_27105
A0A2B9BQ70	A0A2B9BQ70_BACCE	Peptidase M6	CN947_01995
A0A164N4Q9	A0A164N4Q9_BACCE	GTP cyclohydrolase 1 (EC 3.5.4.16) (GTP cyclohydrolase I) (GTP-CH-I)	folE B4088_3522 BJR07_18350 COD14_04685 CON05_16420
A0A068NFZ4	A0A068NFZ4_BACCE	HPr kinase/phosphorylase (HPrK/P) (EC 2.7.11.-) (EC 2.7.4.-) (HPr(Ser) kinase/phosphorylase)	hprK A6E21_10255 A9485_04595 ACS95_06055 AT267_21300 AT268_21275 AT272_17705 B4079_2626 BACERE00183_00648 BcrFT9_04134 BHL35_06655 BKK64_12625 BLX06_23850 C1N66_12325 C6A78_13180 C6Y54_22565 CEW46_05540 CJ306_27545 CN357_05905 CN980_13900 COC69_08650 COD14_11665 COD77_10220 COI98_02440 COL13_25010 CON36_11265 CON37_13920 D0437_25135 DR116_0009065 E2F98_14265 FC692_28360 FC695_00620 NCTC7464_02393…
A0A1C4EPG2	A0A1C4EPG2_BACCE	L-serine dehydratase (EC 4.3.1.17)	sdaAA BJR07_08445 COD14_00795
A0A1S9S6W6	A0A1S9S6W6_BACCE	DNA-binding protein (HU family DNA-binding protein)	BW892_20980 BW897_00610 D0437_07300 DR116_0014365 DX932_00935 E2F98_04645 FC692_14450 FC695_06745 FC702_31655
A0A0E1MKY6	A0A0E1MKY6_BACCE	2-oxoisovalerate dehydrogenase subunit alpha (EC 1.2.4.4) (Branched-chain alpha-keto acid dehydrogenase E1 component alpha chain)	ACS95_25325 AT272_01425 B2J90_21100 B4079_3611 CN415_08860
A0A160H2Q5	A0A160H2Q5_BACCE	Redoxin domain-containing protein (Thiol:disulfide interchange protein)	CON37_14590 GE376_18605
A0A1T2PP76	A0A1T2PP76_BACCE	Neutral metalloproteinase (EC 3.4.24.-)	BHL25_24485
A0A1D3QM41	A0A1D3QM41_BACCE	Microbial collagenase (EC 3.4.24.3)	BC067498_03420
A0A316Y5Q3	A0A316Y5Q3_BACCE	Glycerophosphodiester phosphodiesterase	CV717_13605
A0A2C2U0B7	A0A2C2U0B7_BACCE	Peptide ABC transporter substrate-binding protein	COE15_22215
A0A7D4D1E9	A0A7D4D1E9_BACCE	Probable manganese-dependent inorganic pyrophosphatase (EC 3.6.1.1) (Pyrophosphate phospho-hydrolase) (PPase)	ppaC FOC96_18500
A0A5B9HLG3	A0A5B9HLG3_BACCE	Flagellar hook-associated protein 2 (HAP2) (Flagellar cap protein)	FRY47_08150
A0A136F5B1	A0A136F5B1_BACCE	Polyhydroxyalkanoate biosynthesis repressor PhaR (Polyhydroxyalkanoate synthesis repressor PhaR) (Polyhydroxyalkanoic acid synthase subunit PhaR)	phaR A6E21_06435 ACS95_18080 AT272_08435 B4079_3099 BACERE00183_03011 BC2903_15290 BHL35_20180 CV717_03150 CW365_27325
A0A2B1DZY1	A0A2B1DZY1_BACCE	Probable transaldolase (EC 2.2.1.2)	fsa tal COJ45_24335
A0A316Y5G9	A0A316Y5G9_BACCE	Uncharacterized protein	CV717_05060
A0A2C0DR12	A0A2C0DR12_BACCE	Uncharacterized protein	COD77_33095
A0A2B0JTV8	A0A2B0JTV8_BACCE	Thioredoxin	trxA COI98_26330
A0A2B9ESI5	A0A2B9ESI5_BACCE	Adenylate kinase (AK) (EC 2.7.4.3) (ATP-AMP transphosphorylase) (ATP:AMP phosphotransferase) (Adenylate monophosphate kinase)	adk COM79_26540 CSW12_28165 JDS76_25755
A0A2H2XEU8	A0A2H2XEU8_BACCE	Adhesin	B2J90_04785
A0A2C3DWH3	A0A2C3DWH3_BACCE	Chaperone protein DnaK (HSP70) (Heat shock 70 kDa protein) (Heat shock protein 70)	dnaK COI93_07450 COJ77_00525
A0A1Y5ZQF4	A0A1Y5ZQF4_BACCE	Uncharacterized protein	BACERE00183_01360
A0A2A8YVM1	A0A2A8YVM1_BACCE	Uncharacterized protein	CN947_17045
A0A2B4LJK8	A0A2B4LJK8_BACCE	Alpha-ketoacid dehydrogenase subunit beta	COL13_22470
A0A329EYY6	A0A329EYY6_BACCE	Chitin-binding protein	A6E21_20975
A0A1Y5ZRL4	A0A1Y5ZRL4_BACCE	BppU_N domain-containing protein	BACERE00183_01361
A0A4U3B484	A0A4U3B484_BACCE	Peptidase S8 (Fragment)	FC702_29260
A0A7D3Y8P3	A0A7D3Y8P3_BACCE	Uncharacterized protein	FOC96_23740
B7I0I7	B7I0I7_BACC7	Camelysin	calY, BCAH187_A1434
A0A7D3YCB9	A0A7D3YCB9_BACCE	Uncharacterized protein	FOC96_16225
A0A2A8Q085	A0A2A8Q085_BACCE	4-hydroxy-tetrahydrodipicolinate reductase (HTPA reductase) (EC 1.17.1.8)	dapB CN425_03125
A0A136C275	A0A136C275_BACCE	ATP-dependent Clp protease proteolytic subunit	ACS95_06885
A0A1Y6B3J3	A0A1Y6B3J3_BACCE	Putative penicillin-binding protein PbpX	pbpX_4 BACERE00183_05510
A0A1Y6AY17	A0A1Y6AY17_BACCE	Xaa-Pro aminopeptidase (EC 3.4.11.9)	pepP BACERE00183_05303
A0A2C1LZ52	A0A2C1LZ52_BACCE	3-hydroxyisobutyrate dehydrogenase	COD19_10165
P10424	BLA1_BACCE	Beta-lactamase 1 (EC 3.5.2.6) (Beta-lactamase I) (Penicillinase)	penPC
A0A2B1FRC9	A0A2B1FRC9_BACCE	Enoyl-CoA hydratase	CN947_15240 CN997_12075
A0A2A8RR81	A0A2A8RR81_BACCE	Adenylosuccinate lyase (ASL) (EC 4.3.2.2) (Adenylosuccinase)	CN354_24280
A0A2C2UE33	A0A2C2UE33_BACCE	Peptide ABC transporter substrate-binding protein (Fragment)	COE15_15590
A0A0A3VN67	A0A0A3VN67_BACCE	Polyamine aminopropyltransferase (Putrescine aminopropyltransferase) (PAPT) (Spermidine synthase) (SPDS) (SPDSY) (EC 2.5.1.16)	speE COJ45_04930 COK98_18505 D0437_26245 FC702_10060
A0A329F0Q3	A0A329F0Q3_BACCE	Flotillin	A6E21_18990
A0A1C4FI41	A0A1C4FI41_BACCE	ATP synthase subunit beta (EC 7.1.2.2) (ATP synthase F1 sector subunit beta) (F-ATPase subunit beta)	atpD BJR07_14185
A0A2C0BJD9	A0A2C0BJD9_BACCE	Peptide ABC transporter substrate-binding protein	CON44_19520
A0A068N4S9	A0A068N4S9_BACCE	Lipoprotein	AT272_14020 BcrFT9_00885
A0A5P9Y2W5	A0A5P9Y2W5_BACCE	Structural protein	GE376_13420
A0A1Q9I4R1	A0A1Q9I4R1_BACCE	3'-5' exoribonuclease YhaM (EC 3.1.-.-)	yhaM BLD50_15390 CN307_21255 CN553_13060 COI69_21980 CSW12_04410 F8165_20655 FORC47_0916 GE376_05155 JDS76_21525
A0A2A8E5Q2	A0A2A8E5Q2_BACCE	Transketolase (EC 2.2.1.1)	tkt CN553_20345
A0A2A7HW70	A0A2A7HW70_BACCE	Pyruvate dehydrogenase E1 component subunit alpha (EC 1.2.4.1)	pdhA COM96_15065
A0A2B0MP04	A0A2B0MP04_BACCE	Bifunctional metallophosphatase/5'-nucleotidase	COI93_06195
A0A2B9AM05	A0A2B9AM05_BACCE	Probable manganese-dependent inorganic pyrophosphatase (EC 3.6.1.1) (Pyrophosphate phospho-hydrolase) (PPase)	ppaC CN947_27080
A0A150B9S8	A0A150B9S8_BACCE	CTP synthase (EC 6.3.4.2) (Cytidine 5'-triphosphate synthase) (Cytidine triphosphate synthetase) (CTP synthetase) (CTPS) (UTP--ammonia ligase)	pyrG AT267_19395
A0A402GSM3	A0A402GSM3_BACCE	Uncharacterized protein	BC2903_55790
A0A2B1FGM6	A0A2B1FGM6_BACCE	Aconitate hydratase (Aconitase) (EC 4.2.1.3)	acnA CN997_13190
A0A1Y5ZCR7	A0A1Y5ZCR7_BACCE	Adhesin (Fimbrial subunit type 1)	BACERE00183_00706 BC2903_05690
A0A4U3APA9	A0A4U3APA9_BACCE	Homogentisate 1,2-dioxygenase (Fragment)	FC695_35905
