# Supplementary material for: Bacillus cereus extracellular vesicles act as shuttles for biologically active multicomponent enterotoxins
Source: Cell Commun Signal. 2023 May 15;21:112. doi: 10.1186/s12964-023-01132-1 (PMC10184354; doi:10.1186/s12964-023-01132-1)
Supplement: Supplementary file 5 — Additional file 4: Table 2. [file 12964_2023_1132_MOESM4_ESM.xlsx]

## Sheet: psortB 3.03
Additional file 4: Table 2. PsortB analysis of identified proteins
SeqID	Localization	Score
tr|A0A1Y6B0Q0|A0A1Y6B0Q0_BACCE	Flagellin OS=Bacillus cereus OX=1396 GN=fliC PE=3 SV=1	Unknown 2.50
tr|A0A1S9TXU1|A0A1S9TXU1_BACCE	Flagellin OS=Bacillus cereus OX=1396 GN=BW897_01395 PE=3 SV=1	Unknown 2.50
tr|A0A068N2L3|A0A068N2L3_BACCE	Chaperonin GroEL OS=Bacillus cereus OX=1396 GN=groEL PE=3 SV=1	Cytoplasmic 9.97
tr|A0A150C160|A0A150C160_BACCE	Flagellin OS=Bacillus cereus OX=1396 GN=AT269_25095 PE=3 SV=1 Unknown 2.50	Unknown 2.50
tr|Q3Y6N6|Q3Y6N6_BACCE	Bacillus hemolytic enterotoxin (HBL) OS=Bacillus cereus OX=1396 GN=nheA PE=1 SV=1	Unknown 4.60
tr|A0A2B2F3B7|A0A2B2F3B7_BACCE	Flagellin OS=Bacillus cereus OX=1396 GN=CN290_07455 PE=3 SV=1	Unknown 2.50
tr|A0A316XK82|A0A316XK82_BACCE	Flagellin OS=Bacillus cereus OX=1396 GN=CV717_04945 PE=3 SV=1	Unknown 2.50
tr|A0A2C1CRK3|A0A2C1CRK3_BACCE	Flagellin OS=Bacillus cereus OX=1396 GN=COD09_28645 PE=3 SV=1	Unknown 2.50
tr|A0A151UPM6|A0A151UPM6_BACCE	Flagellin OS=Bacillus cereus OX=1396 GN=B4079_5199 PE=3 SV=1	Unknown 2.50
tr|A0A8F2BKS0|A0A8F2BKS0_BACCE	Phage major capsid protein OS=Bacillus cereus OX=1396 GN=IMY50_11855 PE=4 SV=1	Cytoplasmic 7.50
tr|A0A1Y5ZSG7|A0A1Y5ZSG7_BACCE	Microbial collagenase OS=Bacillus cereus OX=1396 GN=colA_1 PE=4 SV=1	Extracellular 9.73
tr|A0A2B1M030|A0A2B1M030_BACCE	Enterotoxin OS=Bacillus cereus OX=1396 GN=CV717_05900 PE=4 SV=1	Extracellular 9.73
tr|A0A136C283|A0A136C283_BACCE	Major capsid protein OS=Bacillus cereus OX=1396 GN=ACS95_06890 PE=4 SV=1	Cytoplasmic 7.50
tr|A0A1T2P2E5|A0A1T2P2E5_BACCE	Flagellin OS=Bacillus cereus OX=1396 GN=BHL35_27215 PE=3 SV=1	Unknown 2.50
tr|A0A6L3WHQ8|A0A6L3WHQ8_BACCE	Flagellin OS=Bacillus cereus OX=1396 GN=F8172_12590 PE=3 SV=1	Unknown 2.50
tr|A0A1D3R7J3|A0A1D3R7J3_BACCE	Uncharacterized protein OS=Bacillus cereus OX=1396 GN=BC067498_05473 PE=4 SV=1	Cytoplasmic 7.50
tr|A0A150CG15|A0A150CG15_BACCE	Microbial collagenase OS=Bacillus cereus OX=1396 GN=AT269_28155 PE=4 SV=1	Extracellular 9.73
tr|Q1XFK9|Q1XFK9_BACCE	Enterotoxin A (Fragment) OS=Bacillus cereus OX=1396 GN=nheA PE=4 SV=1	Cytoplasmic 7.50
tr|A0A6L3WD09|A0A6L3WD09_BACCE	Flagellin (Fragment) OS=Bacillus cereus OX=1396 GN=F8172_12585 PE=3 SV=1	Unknown 2.50
tr|A0A1Y6A505|A0A1Y6A505_BACCE	S-layer protein sap OS=Bacillus cereus OX=1396 GN=sap_1 PE=4 SV=1	Cellwall 9.94
tr|A0A2C2AC94|A0A2C2AC94_BACCE	Microbial collagenase OS=Bacillus cereus OX=1396 GN=COD94_02745 PE=4 SV=1	Extracellular 9.98
tr|Q1XFH7|Q1XFH7_BACCE	Enterotoxin B (Fragment) OS=Bacillus cereus OX=1396 GN=nheB PE=4 SV=1	Extracellular 9.72
tr|A0A657NYV8|A0A657NYV8_BACCE	1-pyrroline-5-carboxylate dehydrogenase OS=Bacillus cereus OX=1396 GN=rocA PE=3 SV=1	Cytoplasmic 9.97
tr|A0A068NBG8|A0A068NBG8_BACCE	Leucine dehydrogenase OS=Bacillus cereus OX=1396 GN=dhlE PE=3 SV=1	Cytoplasmic 9.97
tr|I6VBC1|I6VBC1_BACCE	Nonhemolytic enterotoxin B (Fragment) OS=Bacillus cereus OX=1396 GN=nheB PE=4 SV=1	Extracellular 9.72
tr|I6RH90|I6RH90_BACCE	Nonhemolytic enterotoxin A (Fragment) OS=Bacillus cereus OX=1396 GN=nheA PE=4 SV=1	Cytoplasmic 7.50
tr|A0A136CPQ2|A0A136CPQ2_BACCE	Phage tail protein OS=Bacillus cereus OX=1396 GN=ACS95_06920 PE=4 SV=1	Cytoplasmic 7.50
tr|I6RD68|I6RD68_BACCE	Nonhemolytic enterotoxin A (Fragment) OS=Bacillus cereus OX=1396 GN=nheA PE=4 SV=1	Unknown 2.50
tr|A0A063CLR4|A0A063CLR4_BACCE	Alanine dehydrogenase OS=Bacillus cereus OX=1396 GN=ald PE=3 SV=1	Cytoplasmic 9.97
tr|I6QUA2|I6QUA2_BACCE	Nonhemolytic enterotoxin A (Fragment) OS=Bacillus cereus OX=1396 GN=nheA PE=4 SV=1	Cytoplasmic 7.50
tr|I6RD74|I6RD74_BACCE	Nonhemolytic enterotoxin B (Fragment) OS=Bacillus cereus OX=1396 GN=nheB PE=4 SV=1	Extracellular 9.72
tr|A0A1Y6AZZ5|A0A1Y6AZZ5_BACCE	Thiol-activated cytolysin OS=Bacillus cereus OX=1396 GN=alv PE=3 SV=1	Extracellular 9.73
tr|I6QUA6|I6QUA6_BACCE	Nonhemolytic enterotoxin A (Fragment) OS=Bacillus cereus OX=1396 GN=nheA PE=4 SV=1	Cytoplasmic 7.50
tr|I6RD62|I6RD62_BACCE	Nonhemolytic enterotoxin A (Fragment) OS=Bacillus cereus OX=1396 GN=nheA PE=4 SV=1	Unknown 2.50
tr|A0A6I7E9Y8|A0A6I7E9Y8_BACCE	Peptide ABC transporter substrate-binding protein OS=Bacillus cereus OX=1396 GN=C1N66_03815 PE=4 SV=1	Cellwall 9.21
tr|A0A316Y9N9|A0A316Y9N9_BACCE	Aldehyde-alcohol dehydrogenase OS=Bacillus cereus OX=1396 GN=CV717_18110 PE=3 SV=1	Cytoplasmic 9.97
tr|A0A1N6PQV0|A0A1N6PQV0_BACCE	S-layer homology domain-containing protein OS=Bacillus cereus OX=1396 GN=SAMN05878494_0184 PE=4 SV=1	Cellwall 9.21
tr|A0A1Y6A3Z7|A0A1Y6A3Z7_BACCE	Aldehyde-alcohol dehydrogenase OS=Bacillus cereus OX=1396 GN=adhE PE=3 SV=1	Cytoplasmic 9.95
tr|A0A151V0L7|A0A151V0L7_BACCE	Dipeptide-binding protein DppE OS=Bacillus cereus OX=1396 GN=dppE_6 PE=4 SV=1	Cellwall 9.21
tr|A0A0G8CY95|A0A0G8CY95_BACCE	Enolase OS=Bacillus cereus OX=1396 GN=eno PE=3 SV=1	Cytoplasmic 9.97
tr|A0A150C2B7|A0A150C2B7_BACCE	Peptide ABC transporter substrate-binding protein OS=Bacillus cereus OX=1396 GN=AT269_10180 PE=4 SV=1	Cellwall 9.21
tr|A0A1Y5ZQB8|A0A1Y5ZQB8_BACCE	Oligopeptide-binding protein AppA OS=Bacillus cereus OX=1396 GN=appA_3 PE=3 SV=1	Cellwall 9.21
tr|Q1XFI9|Q1XFI9_BACCE	Enterotoxin A (Fragment) OS=Bacillus cereus OX=1396 GN=nheA PE=4 SV=1	Cytoplasmic 7.50
tr|A0A151UWV0|A0A151UWV0_BACCE	Uncharacterized protein OS=Bacillus cereus OX=1396 GN=B4079_2724 PE=4 SV=1	Unknown 3.33
tr|A0A063CB21|A0A063CB21_BACCE	Pyridoxal 5'-phosphate synthase subunit PdxS OS=Bacillus cereus OX=1396 GN=pdxS PE=3 SV=1	Cytoplasmic 7.50
tr|A0A2B9DD72|A0A2B9DD72_BACCE	Thiol-activated cytolysin OS=Bacillus cereus OX=1396 GN=CN958_21110 PE=3 SV=1	Extracellular 9.73
tr|A0A151UTF2|A0A151UTF2_BACCE	Alkyl hydroperoxide reductase C OS=Bacillus cereus OX=1396 GN=ahpC PE=3 SV=1	Cytoplasmic 9.67
tr|A0A1Y6AX19|A0A1Y6AX19_BACCE	Flagellar hook protein FlgE OS=Bacillus cereus OX=1396 GN=flgE PE=3 SV=1	Extracellular 9.72
tr|A0A8F1XPC3|A0A8F1XPC3_BACCE	Peptide ABC transporter substrate-binding protein OS=Bacillus cereus OX=1396 GN=IMY50_05985 PE=4 SV=1	Cellwall 9.21
tr|A0A1D3NZK8|A0A1D3NZK8_BACCE	Uncharacterized protein OS=Bacillus cereus OX=1396 GN=BACERE00183_00087 PE=4 SV=1	Unknown 3.33
tr|A0A068N3I6|A0A068N3I6_BACCE	(R,R)-butanediol dehydrogenase OS=Bacillus cereus OX=1396 GN=bdhA PE=3 SV=1	Cytoplasmic 9.97
tr|A0A6M8DE30|A0A6M8DE30_BACCE	M42 family metallopeptidase OS=Bacillus cereus OX=1396 GN=HPG46_21935 PE=3 SV=1	Cytoplasmic 7.50
tr|A0A1Y6B3H0|A0A1Y6B3H0_BACCE	Alpha-dextrin endo-1,6-alpha-glucosidase OS=Bacillus cereus OX=1396 GN=pulA PE=3 SV=1	Unknown 5.15
tr|A0A1Y5ZQ40|A0A1Y5ZQ40_BACCE	Pyruvate kinase OS=Bacillus cereus OX=1396 GN=pyk_1 PE=3 SV=1	Cytoplasmic 7.50
tr|A0A2B0MPY5|A0A2B0MPY5_BACCE	2-methylcitrate dehydratase OS=Bacillus cereus OX=1396 GN=prpD PE=3 SV=1	Cytoplasmic 7.50
tr|A0A2A7IXR1|A0A2A7IXR1_BACCE	Sphingomyelin phosphodiesterase OS=Bacillus cereus OX=1396 GN=sph PE=3 SV=1	Extracellular 9.98
tr|A0A1T2P2U4|A0A1T2P2U4_BACCE	Elongation factor G OS=Bacillus cereus OX=1396 GN=fusA PE=3 SV=1	Cytoplasmic 9.97
tr|A0A150EFF3|A0A150EFF3_BACCE	Flagellar basal body protein OS=Bacillus cereus OX=1396 GN=AT272_09825 PE=3 SV=1	Extracellular 9.72
tr|Q1XFJ8|Q1XFJ8_BACCE	Enterotoxin A (Fragment) OS=Bacillus cereus OX=1396 GN=nheA PE=4 SV=1	Cytoplasmic 7.50
tr|A0A7V7SK64|A0A7V7SK64_BACCE	Formate--tetrahydrofolate ligase OS=Bacillus cereus OX=1396 GN=fhs PE=3 SV=1	Cytoplasmic 7.50
tr|A0A1Y6A642|A0A1Y6A642_BACCE	NADP-dependent glyceraldehyde-3-phosphate dehydrogenase OS=Bacillus cereus OX=1396 GN=gapN PE=3 SV=1	Cytoplasmic 9.97
tr|A0A7D4F1G3|A0A7D4F1G3_BACCE	Formate--tetrahydrofolate ligase OS=Bacillus cereus OX=1396 GN=fhs PE=3 SV=1	Cytoplasmic 7.50
tr|A0A1V2HGZ4|A0A1V2HGZ4_BACCE	Probable glycine dehydrogenase (decarboxylating) subunit 2 OS=Bacillus cereus OX=1396 GN=gcvPB PE=3 SV	Cytoplasmic 7.50
tr|A0A0G8EJS3|A0A0G8EJS3_BACCE	Glutamyl aminopeptidase OS=Bacillus cereus OX=1396 GN=ACS95_11510 PE=3 SV=1	Unknown 2.50
tr|A0A1V2HND9|A0A1V2HND9_BACCE	Bacillolysin OS=Bacillus cereus OX=1396 GN=nprE PE=4 SV=1	Extracellular 9.73
tr|A0A1V2HHC7|A0A1V2HHC7_BACCE	Phosphate acetyltransferase OS=Bacillus cereus OX=1396 GN=pta_2 PE=3 SV=1	Cytoplasmic 7.50
tr|A0A1Y5ZH18|A0A1Y5ZH18_BACCE	Probable cytosol aminopeptidase OS=Bacillus cereus OX=1396 GN=pepA PE=3 SV=1	Cytoplasmic 9.97
tr|Q3Y6N4|Q3Y6N4_BACCE	Enterotoxin OS=Bacillus cereus OX=1396 GN=nheC PE=4 SV=1	Extracellular 9.73
tr|A0A136CPT6|A0A136CPT6_BACCE	Phage portal protein OS=Bacillus cereus OX=1396 GN=ACS95_06880 PE=4 SV=1	Cytoplasmic 7.50
tr|A0A2S9HII4|A0A2S9HII4_BACCE	Dihydrolipoyl dehydrogenase OS=Bacillus cereus OX=1396 GN=lpdA PE=3 SV=1	Cytoplasmic 9.97
tr|A0A2S9HIS8|A0A2S9HIS8_BACCE	Bifunctional 2',3'-cyclic-nucleotide 2'-phosphodiesterase/3'-nucleotidase OS=Bacillus cereus OX=1396 GN=CQZ91_08590 PE=3 SV=1	Cellwall 10.00
tr|A0A1Y6B014|A0A1Y6B014_BACCE	Flagellar hook-associated protein 1 OS=Bacillus cereus OX=1396 GN=flgK PE=3 SV=1	Cytoplasmic 7.50
tr|A0A063CC72|A0A063CC72_BACCE	Polyribonucleotide nucleotidyltransferase OS=Bacillus cereus OX=1396 GN=pnp PE=3 SV=1	Cytoplasmic 9.97
tr|A0A136EYB4|A0A136EYB4_BACCE	Glucose-6-phosphate isomerase OS=Bacillus cereus OX=1396 GN=pgi PE=3 SV=1	Cytoplasmic 9.97
tr|A0A151UMT2|A0A151UMT2_BACCE	Oligopeptide ABC transporter periplasmic oligopeptide-binding protein OppA OS=Bacillus cereus OX=1396 GN=B4079_5763 PE=4 SV=1	Cellwall 9.07
tr|A0A1D3QH21|A0A1D3QH21_BACCE	Bacillolysin OS=Bacillus cereus OX=1396 GN=BC067498_02778 PE=4 SV=1	Unknown 3.33
tr|A0A2C1K157|A0A2C1K157_BACCE	Polyribonucleotide nucleotidyltransferase OS=Bacillus cereus OX=1396 GN=pnp PE=3 SV=1	Cytoplasmic 9.97
tr|A0A0A3WN40|A0A0A3WN40_BACCE	ATP-dependent 6-phosphofructokinase OS=Bacillus cereus OX=1396 GN=pfkA PE=3 SV=1	Cytoplasmic 9.97
tr|A0A249XJZ0|A0A249XJZ0_BACCE	Alkyl hydroperoxide reductase subunit F OS=Bacillus cereus OX=1396 GN=CJ306_29815 PE=3 SV=1	CytoplasmicMembrane 8.78
tr|A0A136C277|A0A136C277_BACCE	Peptidase S74 domain-containing protein OS=Bacillus cereus OX=1396 GN=ACS95_06945 PE=4 SV=1	Cytoplasmic 7.50
tr|A0A136C285|A0A136C285_BACCE	Phage tail tape measure protein OS=Bacillus cereus OX=1396 GN=ACS95_06935 PE=4 SV=1	CytoplasmicMembrane 9.35
tr|A0A4U2NWC8|A0A4U2NWC8_BACCE	Leader peptide-processing serine protease OS=Bacillus cereus OX=1396 GN=FC692_09120 PE=3 SV=1	Extracellular 9.72
tr|A0A1Y5ZAH9|A0A1Y5ZAH9_BACCE	NAD(P)/FAD-dependent oxidoreductase OS=Bacillus cereus OX=1396 GN=yjlD_1 PE=3 SV=1	Cytoplasmic Membrane 9.51
tr|A0A2C1TC81|A0A2C1TC81_BACCE	Uncharacterized protein (Fragment) OS=Bacillus cereus OX=1396 GN=COD77_33100 PE=4 SV=1	Unknown 2.50
tr|A0A150C422|A0A150C422_BACCE	Alcohol dehydrogenase OS=Bacillus cereus OX=1396 GN=adhP PE=3 SV=1	Cytoplasmic 9.97
tr|A0A150AUG4|A0A150AUG4_BACCE	Peptidase S8 OS=Bacillus cereus OX=1396 GN=AT274_06690 PE=3 SV=1	Extracellular 9.72
tr|A0A136CXZ0|A0A136CXZ0_BACCE	Glutamine--fructose-6-phosphate aminotransferase [isomerizing] OS=Bacillus cereus OX=1396 GN=glmS PE=3 SV=1	Cytoplasmic 9.97
tr|A0A0J7D2G2|A0A0J7D2G2_BACCE	Phospholipase C OS=Bacillus cereus OX=1396 GN=TU62_25630 PE=3 SV=1	Extracellular 9.98
tr|A0A2B0L6P8|A0A2B0L6P8_BACCE	Enterotoxin OS=Bacillus cereus OX=1396 GN=BKK64_23715 PE=4 SV=1	Extracellular 9.73
tr|A0A1V2HHI8|A0A1V2HHI8_BACCE	BMP family ABC transporter substrate-binding protein OS=Bacillus cereus OX=1396 GN=tmpC PE=3 SV=1	Unknown 3.33
tr|A0A150BH41|A0A150BH41_BACCE	2,3,4,5-tetrahydropyridine-2,6-dicarboxylate N-acetyltransferase OS=Bacillus cereus OX=1396 GN=dapH PE=3 SV=1	Cytoplasmic 9.97
tr|A0A2C1D4H5|A0A2C1D4H5_BACCE	Bifunctional 2',3'-cyclic-nucleotide 2'-phosphodiesterase/3'-nucleotidase OS=Bacillus cereus OX=1396 GN=COD09_15185 PE=3 SV=1	Cellwall 10.00
tr|A0A6L3WJQ0|A0A6L3WJQ0_BACCE	Dihydrolipoamide acetyltransferase component of pyruvate dehydrogenase complex OS=Bacillus cereus OX=1396 GN=pdhC PE=3 SV=1	Cytoplasmic 9.97
tr|A0A221BRL0|A0A221BRL0_BACCE	Neutral metalloproteinase OS=Bacillus cereus OX=1396 GN=FORC47_0511 PE=3 SV=1	Extracellular 9.98
tr|A0A855ARH6|A0A855ARH6_BACCE	Flagellar hook-associated protein 1 OS=Bacillus cereus OX=1396 GN=CN315_22940 PE=3 SV=1	Unknown 2.50
tr|A0A1C3ZWP8|A0A1C3ZWP8_BACCE	Sphingomyelin phosphodiesterase OS=Bacillus cereus OX=1396 GN=BJR07_14690 PE=3 SV=1	Extracellular 9.98
tr|A0A2S9H8L3|A0A2S9H8L3_BACCE	Nucleoside diphosphate kinase OS=Bacillus cereus OX=1396 GN=ndk PE=3 SV=1	Cytoplasmic 9.97
tr|A0A2C1IB27|A0A2C1IB27_BACCE	Peptidase S8 OS=Bacillus cereus OX=1396 GN=COD14_27105 PE=3 SV=1	Extracellular 9.72
tr|A0A150EP50|A0A150EP50_BACCE	Phage shock protein A OS=Bacillus cereus OX=1396 GN=CN415_20040 PE=3 SV=1	CytoplasmicMembrane 8.78
tr|A0A1Y6B029|A0A1Y6B029_BACCE	D-alanyl-D-alanine carboxypeptidase OS=Bacillus cereus OX=1396 GN=BACERE00183_05905 PE=4 SV=1	Extracellular 9.73
tr|A0A1Y6AM65|A0A1Y6AM65_BACCE	Isoleucine--tRNA ligase OS=Bacillus cereus OX=1396 GN=ileS_1 PE=3 SV=1	Cytoplasmic 9.97
tr|A0A1Y6AFQ4|A0A1Y6AFQ4_BACCE	Aminopeptidase OS=Bacillus cereus OX=1396 GN=ysdC_3 PE=3 SV=1	Cytoplasmic 7.50
tr|A0A2B9AXT5|A0A2B9AXT5_BACCE	Microbial collagenase OS=Bacillus cereus OX=1396 GN=CN947_25015 PE=4 SV=1	Extracellular 9.72
tr|A0A2B2GHT8|A0A2B2GHT8_BACCE	Arginase OS=Bacillus cereus OX=1396 GN=rocF PE=3 SV=1	Cytoplasmic 7.50
tr|A0A5M8TCI7|A0A5M8TCI7_BACCE	Dihydrolipoyl dehydrogenase OS=Bacillus cereus OX=1396 GN=lpdA PE=3 SV=1	Cytoplasmic 9.97
tr|A0A1G4L445|A0A1G4L445_BACCE	Uncharacterized protein OS=Bacillus cereus OX=1396 GN=COD18_16875 PE=3 SV=1	Cytoplasmic 9.97
tr|A0A0G8CX02|A0A0G8CX02_BACCE	Inosine-5'-monophosphate dehydrogenase OS=Bacillus cereus OX=1396 GN=guaB_1 PE=3 SV=1	Cytoplasmic 7.50
tr|A0A150B2P0|A0A150B2P0_BACCE	Uncharacterized protein OS=Bacillus cereus OX=1396 GN=AT274_04115 PE=4 SV=1	Extracellular 9.13
tr|A0A329F1H1|A0A329F1H1_BACCE	Peptide ABC transporter substrate-binding protein OS=Bacillus cereus OX=1396 GN=A6E21_12985 PE=4 SV=1	Cellwall 9.21
tr|A0A1C4B311|A0A1C4B311_BACCE	Catalase OS=Bacillus cereus OX=1396 GN=BC067498_01108 PE=3 SV=1	Cytoplasmic 9.97
tr|A0A2B2FK19|A0A2B2FK19_BACCE	Urocanate hydratase OS=Bacillus cereus OX=1396 GN=hutU PE=3 SV=1	Cytoplasmic 9.97
tr|A0A150C9B3|A0A150C9B3_BACCE	Glycerol phosphate lipoteichoic acid synthase OS=Bacillus cereus OX=1396 GN=AT267_00495 PE=3 SV=1	Cytoplasmic Membrane 10
tr|A0A657P241|A0A657P241_BACCE	Collagen-binding protein OS=Bacillus cereus OX=1396 GN=BHL27_06610 PE=4 SV=1	Cellwall 9.97
tr|A0A063CPQ3|A0A063CPQ3_BACCE	Ribonuclease J OS=Bacillus cereus OX=1396 GN=rnj_3 PE=3 SV=1	Cytoplasmic 7.50
tr|A0A1D3R5Y7|A0A1D3R5Y7_BACCE	Iron compound ABC transporter, iron compound-binding protein OS=Bacillus cereus OX=1396 GN=BC067498_05311 PE=4 SV=1	Cytoplasmic Membrane 9.68
tr|A0A1Y6AEG9|A0A1Y6AEG9_BACCE	S-layer protein sap OS=Bacillus cereus OX=1396 GN=sap_5 PE=4 SV=1	Cellwall 9.20
tr|A0A063CJQ8|A0A063CJQ8_BACCE	2-amino-3-ketobutyrate CoA ligase OS=Bacillus cereus OX=1396 GN=bioF_2 PE=3 SV=1	Cytoplasmic 7.50
tr|A0A151UV07|A0A151UV07_BACCE	NAD kinase OS=Bacillus cereus OX=1396 GN=ppnK PE=3 SV=1	Cytoplasmic 9.97
tr|A0A8F1XS98|A0A8F1XS98_BACCE	Fibronectin type III domain-containing protein OS=Bacillus cereus OX=1396 GN=IMY50_11860 PE=4 SV=1	Unknown 2.50
tr|A0A063CEQ4|A0A063CEQ4_BACCE	DUF1641 domain-containing protein OS=Bacillus cereus OX=1396 GN=A6E21_10595 PE=4 SV=1	Unknown 2.50
tr|A0A2B8TAX9|A0A2B8TAX9_BACCE	Peptide ABC transporter substrate-binding protein OS=Bacillus cereus OX=1396 GN=COA08_00255 PE=4 SV=1	Cellwall 9.21
tr|A0A1S9TNP8|A0A1S9TNP8_BACCE	Sphingomyelin phosphodiesterase OS=Bacillus cereus OX=1396 GN=BW897_16115 PE=3 SV=1	Extracellular 9.98
tr|A0A1Y6B418|A0A1Y6B418_BACCE	DNA protection during starvation protein 1 OS=Bacillus cereus OX=1396 GN=dps1 PE=3 SV=1	Cytoplasmic 9.67
tr|A0A2C3LVI9|A0A2C3LVI9_BACCE	Peptidase S74 domain-containing protein OS=Bacillus cereus OX=1396 GN=COI69_03285 PE=4 SV=1	Cytoplasmic 7.50
tr|A0A0G8EHC9|A0A0G8EHC9_BACCE	Bifunctional 2',3'-cyclic-nucleotide 2'-phosphodiesterase/3'-nucleotidase OS=Bacillus cereus OX=1396 GN=cpdB PE=3 SV=1	Cellwall 10.00
tr|A0A150DZH2|A0A150DZH2_BACCE	Cell surface protein OS=Bacillus cereus OX=1396 GN=AT272_25725 PE=4 SV=1	Cellwall 10.00
tr|A0A2A8NQQ2|A0A2A8NQQ2_BACCE	Leucine--tRNA ligase OS=Bacillus cereus OX=1396 GN=leuS PE=3 SV=1	Cytoplasmic 9.97
tr|A0A1Y6AXU2|A0A1Y6AXU2_BACCE	Flagellar hook-associated protein 2 OS=Bacillus cereus OX=1396 GN=fliD PE=3 SV=1	Unknown 2.50
tr|A0A5M8TF46|A0A5M8TF46_BACCE	Superoxide dismutase OS=Bacillus cereus OX=1396 GN=DX932_05235 PE=3 SV=1	Extracellular 9.72
tr|A0A0J6ZXU4|A0A0J6ZXU4_BACCE	Ribonuclease J OS=Bacillus cereus OX=1396 GN=rnj PE=3 SV=1	Cytoplasmic 7.50
tr|A0A2A8ZW44|A0A2A8ZW44_BACCE	Alpha,alpha-phosphotrehalase OS=Bacillus cereus OX=1396 GN=treC PE=3 SV=1	Cytoplasmic 9.97
tr|A0A0E1MJB9|A0A0E1MJB9_BACCE	Flagellar biosynthesis protein FlgL OS=Bacillus cereus OX=1396 GN=flgL PE=4 SV=1	Unknown 2.50
tr|A0A1T2PJ76|A0A1T2PJ76_BACCE	3-hydroxybutyryl-CoA dehydrogenase OS=Bacillus cereus OX=1396 GN=hbd PE=3 SV=1	Cytoplasmic 7.50
tr|A0A1D3QU74|A0A1D3QU74_BACCE	X-Pro dipeptidase OS=Bacillus cereus OX=1396 GN=BC067498_04116 PE=4 SV=1	Cytoplasmic 9.97
tr|A0A1Y6ABQ7|A0A1Y6ABQ7_BACCE	Spore coat-associated protein N OS=Bacillus cereus OX=1396 GN=tasA_2 PE=4 SV=1	Unknown 3.33
tr|A0A1T2P1K4|A0A1T2P1K4_BACCE	Uncharacterized protein OS=Bacillus cereus OX=1396 GN=BHL35_28420 PE=4 SV=1	Unknown 3.33
tr|A0A1Y5ZS04|A0A1Y5ZS04_BACCE	Trehalose-6-phosphate hydrolase OS=Bacillus cereus OX=1396 GN=treA PE=3 SV=1	Cytoplasmic 9.97
tr|A0A1Y5ZYH3|A0A1Y5ZYH3_BACCE	6,7-dimethyl-8-ribityllumazine synthase OS=Bacillus cereus OX=1396 GN=ribH PE=3 SV=1	Cytoplasmic 7.50
tr|A0A150B2G6|A0A150B2G6_BACCE	Uncharacterized protein OS=Bacillus cereus OX=1396 GN=AT274_04110 PE=4 SV=1	Unknown 3.33
tr|A0A068NAW2|A0A068NAW2_BACCE	2-oxoisovalerate dehydrogenase OS=Bacillus cereus OX=1396 GN=bfmbAb PE=4 SV=1	Cytoplasmic 7.50
tr|A0A1Y5Z7M3|A0A1Y5Z7M3_BACCE	Uncharacterized protein OS=Bacillus cereus OX=1396 GN=BACERE00183_00230 PE=4 SV=1	Unknown 3.33
tr|A0A2A8J0T3|A0A2A8J0T3_BACCE	Phosphate acetyltransferase OS=Bacillus cereus OX=1396 GN=pta PE=3 SV=1	Cytoplasmic 7.50
tr|A0A402GDJ2|A0A402GDJ2_BACCE	Uncharacterized protein OS=Bacillus cereus OX=1396 GN=BC2903_05680 PE=4 SV=1	Unknown 2.50
tr|A0A136BHG0|A0A136BHG0_BACCE	Glucohydrolase OS=Bacillus cereus OX=1396 GN=ACS95_20470 PE=3 SV=1	Cytoplasmic 9.97
tr|A0A1Y5ZNC1|A0A1Y5ZNC1_BACCE	Uncharacterized protein OS=Bacillus cereus OX=1396 GN=BACERE00183_01359 PE=4 SV=1	Cytoplasmic 7.50
tr|A0A1C4ECJ5|A0A1C4ECJ5_BACCE	1-phosphatidylinositol phosphodiesterase OS=Bacillus cereus OX=1396 GN=BJR07_06240 PE=4 SV=1	Extracellular 9.98
tr|A0A136C2C0|A0A136C2C0_BACCE	Chitinase OS=Bacillus cereus OX=1396 GN=ACS95_06805 PE=3 SV=1	Extracellular 8.91
tr|A0A2M9X7B6|A0A2M9X7B6_BACCE	Amidase OS=Bacillus cereus OX=1396 GN=CEW46_03390 PE=4 SV=1	Cellwall 9.20
tr|A0A160HIW5|A0A160HIW5_BACCE	Serine hydroxymethyltransferase OS=Bacillus cereus OX=1396 GN=glyA PE=3 SV=1	Cytoplasmic 9.97
tr|A0A2B9BQ70|A0A2B9BQ70_BACCE	Peptidase M6 OS=Bacillus cereus OX=1396 GN=CN947_01995 PE=4 SV=1	Extracellular 9.98
tr|A0A855AX71|A0A855AX71_BACCE	Amidase OS=Bacillus cereus OX=1396 GN=CN315_19495 PE=4 SV=1	Cellwall 9.14
tr|A0A164N4Q9|A0A164N4Q9_BACCE	GTP cyclohydrolase 1 OS=Bacillus cereus OX=1396 GN=folE PE=3 SV=1	Cytoplasmic 7.50
tr|A0A068NFZ4|A0A068NFZ4_BACCE	HPr kinase/phosphorylase OS=Bacillus cereus OX=1396 GN=hprK PE=3 SV=1	Cytoplasmic 7.50
tr|A0A1C4EPG2|A0A1C4EPG2_BACCE	L-serine dehydratase OS=Bacillus cereus OX=1396 GN=sdaAA PE=3 SV=1	Unknown 2.50
tr|A0A1S9S6W6|A0A1S9S6W6_BACCE	DNA-binding protein OS=Bacillus cereus OX=1396 GN=BW892_20980 PE=3 SV=1	Cytoplasmic 9.97
tr|A0A0E1MKY6|A0A0E1MKY6_BACCE	2-oxoisovalerate dehydrogenase subunit alpha OS=Bacillus cereus OX=1396 GN=ACS95_25325 PE=3 SV=1 Cytop	Cytoplasmic 9.97
tr|A0A160H2Q5|A0A160H2Q5_BACCE	Redoxin domain-containing protein OS=Bacillus cereus OX=1396 GN=CON37_14590 PE=4 SV=1	Cellwall 8.75
tr|A0A1T2PP76|A0A1T2PP76_BACCE	Neutral metalloproteinase OS=Bacillus cereus OX=1396 GN=BHL25_24485 PE=3 SV=1	Extracellular 9.73
tr|A0A1D3QM41|A0A1D3QM41_BACCE	Microbial collagenase OS=Bacillus cereus OX=1396 GN=BC067498_03420 PE=4 SV=1	Extracellular 9.98
tr|A0A316Y5Q3|A0A316Y5Q3_BACCE	Glycerophosphodiester phosphodiesterase OS=Bacillus cereus OX=1396 GN=CV717_13605 PE=4 SV=1	Unknown 5.43
tr|A0A2C2U0B7|A0A2C2U0B7_BACCE	Peptide ABC transporter substrate-binding protein OS=Bacillus cereus OX=1396 GN=COE15_22215 PE=4 SV=1	Cellwall 9.07
tr|A0A7D4D1E9|A0A7D4D1E9_BACCE	Probable manganese-dependent inorganic pyrophosphatase OS=Bacillus cereus OX=1396 GN=ppaC PE=3 SV=1	Cytoplasmic 9.97
tr|A0A5B9HLG3|A0A5B9HLG3_BACCE	Flagellar hook-associated protein 2 OS=Bacillus cereus OX=1396 GN=FRY47_08150 PE=3 SV=1 Unknown 2.50	Unknown 2.50
tr|A0A136F5B1|A0A136F5B1_BACCE	Polyhydroxyalkanoate biosynthesis repressor PhaR OS=Bacillus cereus OX=1396 GN=phaR PE=4 SV=1	Cytoplasmic 7.50
tr|A0A2B1DZY1|A0A2B1DZY1_BACCE	Probable transaldolase OS=Bacillus cereus OX=1396 GN=fsa PE=3 SV=1	Cytoplasmic 9.97
tr|A0A316Y5G9|A0A316Y5G9_BACCE	Uncharacterized protein OS=Bacillus cereus OX=1396 GN=CV717_05060 PE=4 SV=1	Cellwall 9.98
tr|A0A2C0DR12|A0A2C0DR12_BACCE	Uncharacterized protein OS=Bacillus cereus OX=1396 GN=COD77_33095 PE=4 SV=1	Unknown 2.50
tr|A0A2B0JTV8|A0A2B0JTV8_BACCE	Thioredoxin OS=Bacillus cereus OX=1396 GN=trxA PE=3 SV=1	Cytoplasmic 9.97
tr|A0A2B9ESI5|A0A2B9ESI5_BACCE	Adenylate kinase OS=Bacillus cereus OX=1396 GN=adk PE=3 SV=1	Cytoplasmic 9.97
tr|A0A2H2XEU8|A0A2H2XEU8_BACCE	Adhesin OS=Bacillus cereus OX=1396 GN=B2J90_04785 PE=4 SV=1	Cellwall 10.00
tr|A0A2C3DWH3|A0A2C3DWH3_BACCE	Chaperone protein DnaK OS=Bacillus cereus OX=1396 GN=dnaK PE=2 SV=1	Cytoplasmic 9.97
tr|A0A1Y5ZQF4|A0A1Y5ZQF4_BACCE	Uncharacterized protein OS=Bacillus cereus OX=1396 GN=BACERE00183_01360 PE=4 SV=1	Cytoplasmic 7.50
tr|A0A2A8YVM1|A0A2A8YVM1_BACCE	Uncharacterized protein OS=Bacillus cereus OX=1396 GN=CN947_17045 PE=4 SV=1	Unknown 3.33
tr|A0A2B4LJK8|A0A2B4LJK8_BACCE	Alpha-ketoacid dehydrogenase subunit beta OS=Bacillus cereus OX=1396 GN=COL13_22470 PE=4 SV=1	Cytoplasmic Membrane 9.55
tr|A0A329EYY6|A0A329EYY6_BACCE	Chitin-binding protein OS=Bacillus cereus OX=1396 GN=A6E21_20975 PE=4 SV=1	Extracellular 8.91
tr|A0A1Y5ZRL4|A0A1Y5ZRL4_BACCE	BppU_N domain-containing protein OS=Bacillus cereus OX=1396 GN=BACERE00183_01361 PE=4 SV=1	Cytoplasmic 7.50
tr|A0A4U3B484|A0A4U3B484_BACCE	Peptidase S8 (Fragment) OS=Bacillus cereus OX=1396 GN=FC702_29260 PE=3 SV=1	Extracellular 9.98
tr|A0A7D3Y8P3|A0A7D3Y8P3_BACCE	Uncharacterized protein OS=Bacillus cereus OX=1396 GN=FOC96_23740 PE=4 SV=1	Cytoplasmic 7.50
tr|A0A1Y6AEL4|A0A1Y6AEL4_BACCE	Spore coat-associated protein N OS=Bacillus cereus OX=1396 GN=tasA_3 PE=4 SV=1	Unknown 3.33
tr|A0A7D3YCB9|A0A7D3YCB9_BACCE	Uncharacterized protein OS=Bacillus cereus OX=1396 GN=FOC96_16225 PE=4 SV=1	CytoplasmicMembrane 8.78
tr|A0A2A8Q085|A0A2A8Q085_BACCE	4-hydroxy-tetrahydrodipicolinate reductase OS=Bacillus cereus OX=1396 GN=dapB PE=3 SV=1	Cytoplasmic 9.97
tr|A0A136C275|A0A136C275_BACCE	ATP-dependent Clp protease proteolytic subunit OS=Bacillus cereus OX=1396 GN=ACS95_06885 PE=3 SV=1	Cytoplasmic 9.67
tr|A0A1Y6B3J3|A0A1Y6B3J3_BACCE	Putative penicillin-binding protein PbpX OS=Bacillus cereus OX=1396 GN=pbpX_4 PE=4 SV=1	Cytoplasmic Membrane 9.99
tr|A0A1Y6AY17|A0A1Y6AY17_BACCE	Xaa-Pro aminopeptidase OS=Bacillus cereus OX=1396 GN=pepP PE=4 SV=1	Cytoplasmic 9.97
tr|A0A2C1LZ52|A0A2C1LZ52_BACCE	3-hydroxyisobutyrate dehydrogenase OS=Bacillus cereus OX=1396 GN=COD19_10165 PE=4 SV=1	Unknown 2.50
sp|P10424|BLA1_BACCE Beta-lact	amase 1 OS=Bacillus cereus OX=1396 GN=penPC PE=1 SV=1	Extracellular 10.00
tr|A0A2B1FRC9|A0A2B1FRC9_BACCE	Enoyl-CoA hydratase OS=Bacillus cereus OX=1396 GN=CN947_15240 PE=3 SV=1	Cytoplasmic 7.50
tr|A0A2A8RR81|A0A2A8RR81_BACCE	Adenylosuccinate lyase OS=Bacillus cereus OX=1396 GN=CN354_24280 PE=3 SV=1	Cytoplasmic 9.97
tr|A0A2C2UE33|A0A2C2UE33_BACCE	Peptide ABC transporter substrate-binding protein (Fragment) OS=Bacillus cereus OX=1396 GN=COE15_15590 PE=4 SV=1	Cellwall 9.20
tr|A0A0A3VN67|A0A0A3VN67_BACCE	Polyamine aminopropyltransferase OS=Bacillus cereus OX=1396 GN=speE PE=3 SV=1	Cytoplasmic 7.50
tr|A0A329F0Q3|A0A329F0Q3_BACCE	Flotillin OS=Bacillus cereus OX=1396 GN=A6E21_18990 PE=3 SV=1	CytoplasmicMembrane 8.78
tr|A0A1C4FI41|A0A1C4FI41_BACCE	ATP synthase subunit beta OS=Bacillus cereus OX=1396 GN=atpD PE=3 SV=1	CytoplasmicMembrane 8.78
tr|A0A2C0BJD9|A0A2C0BJD9_BACCE	Peptide ABC transporter substrate-binding protein OS=Bacillus cereus OX=1396 GN=CON44_19520 PE=4 SV=1	Cellwall 9.21
tr|A0A068N4S9|A0A068N4S9_BACCE	Lipoprotein OS=Bacillus cereus OX=1396 GN=AT272_14020 PE=4 SV=1	Unknown 3.33
tr|A0A5P9Y2W5|A0A5P9Y2W5_BACCE	Structural protein OS=Bacillus cereus OX=1396 GN=GE376_13420 PE=4 SV=1	Unknown 2.50
tr|A0A1Q9I4R1|A0A1Q9I4R1_BACCE	3'-5' exoribonuclease YhaM OS=Bacillus cereus OX=1396 GN=yhaM PE=3 SV=1	Cytoplasmic 7.50
tr|A0A2A8E5Q2|A0A2A8E5Q2_BACCE	Transketolase OS=Bacillus cereus OX=1396 GN=tkt PE=3 SV=1	Cytoplasmic 7.50
tr|A0A2A7HW70|A0A2A7HW70_BACCE	Pyruvate dehydrogenase E1 component subunit alpha OS=Bacillus cereus OX=1396 GN=pdhA PE=4 SV=1	Cytoplasmic 9.97
tr|A0A2B0MP04|A0A2B0MP04_BACCE	Bifunctional metallophosphatase/5'-nucleotidase OS=Bacillus cereus OX=1396 GN=COI93_06195 PE=3 SV=1	Cellwall 9.21
tr|A0A2B9AM05|A0A2B9AM05_BACCE	Probable manganese-dependent inorganic pyrophosphatase OS=Bacillus cereus OX=1396 GN=ppaC PE=3 SV=1	Cytoplasmic 9.97
tr|A0A150B9S8|A0A150B9S8_BACCE	CTP synthase OS=Bacillus cereus OX=1396 GN=pyrG PE=3 SV=1	Cytoplasmic 7.50
tr|A0A402GSM3|A0A402GSM3_BACCE	Uncharacterized protein OS=Bacillus cereus OX=1396 GN=BC2903_55790 PE=4 SV=1	Cytoplasmic 7.50
tr|A0A2B1FGM6|A0A2B1FGM6_BACCE	Aconitate hydratase OS=Bacillus cereus OX=1396 GN=acnA PE=3 SV=1	Cytoplasmic 9.97
tr|A0A1Y5ZCR7|A0A1Y5ZCR7_BACCE	Adhesin OS=Bacillus cereus OX=1396 GN=BACERE00183_00706 PE=4 SV=1	Cellwall 9.97
tr|A0A4U3APA9|A0A4U3APA9_BACCE	Homogentisate 1,2-dioxygenase (Fragment) OS=Bacillus cereus OX=1396 GN=FC695_35905 PE=3 SV=1	Cytoplasmic 7.50
