# Supplementary material for: Bacillus cereus extracellular vesicles act as shuttles for biologically active multicomponent enterotoxins
Source: Cell Commun Signal. 2023 May 15;21:112. doi: 10.1186/s12964-023-01132-1 (PMC10184354; doi:10.1186/s12964-023-01132-1)
Supplement: Supplementary file 6 — Additional file 5: Table 3. [file 12964_2023_1132_MOESM5_ESM.xlsx]

## Sheet: signalP-6.0
Additional file 5: Table 3. SignalP analysis of identified peptides
# ID	Prediction	OTHER	SP(Sec/SPI)	LIPO(Sec/SPII)	TAT(Tat/SPI)	TATLIPO(Sec/SPII)	PILIN(Sec/SPIII)	CS Position
tr_A0A6I7E9Y8_A0A6I7E9Y8_BACCE_Peptide_ABC_transporter_substrate-binding_protei	LIPO	0.000000	0.000000	1000056	0.000000	0.000000	0.000000	CS pos: 21-22. Pr: 0.9957
tr_A0A151V0L7_A0A151V0L7_BACCE_Dipeptide-binding_protein_DppE_OS_Bacillus_cereu	LIPO	0.000000	0.000001	1000085	0.000000	0.000000	0.000000	CS pos: 25-26. Pr: 0.9965
tr_A0A150C2B7_A0A150C2B7_BACCE_Peptide_ABC_transporter_substrate-binding_protei	LIPO	0.000000	0.000000	1000055	0.000000	0.000000	0.000000	CS pos: 21-22. Pr: 0.9933
tr_A0A1Y5ZQB8_A0A1Y5ZQB8_BACCE_Oligopeptide-binding_protein_AppA_OS_Bacillus_ce	LIPO	0.000000	0.000000	1000078	0.000000	0.000000	0.000000	CS pos: 22-23. Pr: 0.9964
tr_A0A8F1XPC3_A0A8F1XPC3_BACCE_Peptide_ABC_transporter_substrate-binding_protei	LIPO	0.000000	0.000000	1000041	0.000000	0.000000	0.000000	CS pos: 21-22. Pr: 0.9955
tr_A0A151UMT2_A0A151UMT2_BACCE_Oligopeptide_ABC_transporter_periplasmic_oligope	LIPO	0.000000	0.000000	1000036	0.000000	0.000000	0.000000	CS pos: 20-21. Pr: 0.9954
tr_A0A1V2HHI8_A0A1V2HHI8_BACCE_BMP_family_ABC_transporter_substrate-binding_pro	LIPO	0.000000	0.000000	1000057	0.000000	0.000000	0.000000	CS pos: 21-22. Pr: 0.9954
tr_A0A329F1H1_A0A329F1H1_BACCE_Peptide_ABC_transporter_substrate-binding_protei	LIPO	0.000000	0.000000	1000064	0.000000	0.000000	0.000000	CS pos: 24-25. Pr: 0.9970
tr_A0A1D3R5Y7_A0A1D3R5Y7_BACCE_Iron_compound_ABC_transporter,_iron_compound-bin	LIPO	0.000000	0.000000	1000047	0.000000	0.000000	0.000000	CS pos: 22-23. Pr: 0.9953
tr_A0A2B8TAX9_A0A2B8TAX9_BACCE_Peptide_ABC_transporter_substrate-binding_protei	LIPO	0.000000	0.000000	1000087	0.000000	0.000000	0.000000	CS pos: 25-26. Pr: 0.9968
tr_A0A2C2U0B7_A0A2C2U0B7_BACCE_Peptide_ABC_transporter_substrate-binding_protei	LIPO	0.000000	0.000000	1000076	0.000000	0.000000	0.000000	CS pos: 21-22. Pr: 0.9966
tr_A0A2C0BJD9_A0A2C0BJD9_BACCE_Peptide_ABC_transporter_substrate-binding_protei	LIPO	0.000000	0.000000	1000079	0.000000	0.000000	0.000000	CS pos: 21-22. Pr: 0.9954
tr_A0A068N4S9_A0A068N4S9_BACCE_Lipoprotein_OS_Bacillus_cereus_OX_1396_GN_AT272_	LIPO	0.000020	0.000078	0.999937	0.000000	0.000000	0.000000	CS pos: 23-24. Pr: 0.9878
tr_A0A1Y6B0Q0_A0A1Y6B0Q0_BACCE_Flagellin_OS_Bacillus_cereus_OX_1396_GN_fliC_PE_	NO_SP	1000065	0.000000	0.000000	0.000000	0.000000	0.000000
tr_A0A1S9TXU1_A0A1S9TXU1_BACCE_Flagellin_OS_Bacillus_cereus_OX_1396_GN_BW897_01	NO_SP	1000041	0.000000	0.000000	0.000000	0.000000	0.000000
tr_A0A068N2L3_A0A068N2L3_BACCE_Chaperonin_GroEL_OS_Bacillus_cereus_OX_1396_GN_g	NO_SP	1000067	0.000000	0.000000	0.000000	0.000000	0.000000
tr_A0A150C160_A0A150C160_BACCE_Flagellin_OS_Bacillus_cereus_OX_1396_GN_AT269_25	NO_SP	1000052	0.000001	0.000000	0.000000	0.000000	0.000000
tr_A0A2B2F3B7_A0A2B2F3B7_BACCE_Flagellin_OS_Bacillus_cereus_OX_1396_GN_CN290_07	NO_SP	1000042	0.000000	0.000000	0.000000	0.000000	0.000000
tr_A0A316XK82_A0A316XK82_BACCE_Flagellin_OS_Bacillus_cereus_OX_1396_GN_CV717_04	NO_SP	1000054	0.000000	0.000000	0.000000	0.000000	0.000000
tr_A0A2C1CRK3_A0A2C1CRK3_BACCE_Flagellin_OS_Bacillus_cereus_OX_1396_GN_COD09_28	NO_SP	1000058	0.000000	0.000000	0.000000	0.000000	0.000000
tr_A0A151UPM6_A0A151UPM6_BACCE_Flagellin_OS_Bacillus_cereus_OX_1396_GN_B4079_51	NO_SP	1000052	0.000000	0.000000	0.000000	0.000000	0.000000
tr_A0A8F2BKS0_A0A8F2BKS0_BACCE_Phage_major_capsid_protein_OS_Bacillus_cereus_OX	NO_SP	1000063	0.000000	0.000000	0.000000	0.000000	0.000000
tr_A0A136C283_A0A136C283_BACCE_Major_capsid_protein_OS_Bacillus_cereus_OX_1396_	NO_SP	1000045	0.000000	0.000000	0.000000	0.000000	0.000000
tr_A0A1T2P2E5_A0A1T2P2E5_BACCE_Flagellin_OS_Bacillus_cereus_OX_1396_GN_BHL35_27	NO_SP	1000062	0.000000	0.000000	0.000000	0.000000	0.000000
tr_A0A6L3WHQ8_A0A6L3WHQ8_BACCE_Flagellin_OS_Bacillus_cereus_OX_1396_GN_F8172_12	NO_SP	1000073	0.000000	0.000000	0.000000	0.000000	0.000000
tr_A0A1D3R7J3_A0A1D3R7J3_BACCE_Uncharacterized_protein_OS_Bacillus_cereus_OX_13	NO_SP	1000023	0.000000	0.000000	0.000000	0.000000	0.000000
tr_Q1XFK9_Q1XFK9_BACCE_Enterotoxin_A__Fragment__OS_Bacillus_cereus_OX_1396_GN_n	NO_SP	1000085	0.000000	0.000000	0.000000	0.000000	0.000000
tr_A0A6L3WD09_A0A6L3WD09_BACCE_Flagellin__Fragment__OS_Bacillus_cereus_OX_1396_	NO_SP	1000075	0.000000	0.000000	0.000000	0.000000	0.000000
tr_Q1XFH7_Q1XFH7_BACCE_Enterotoxin_B__Fragment__OS_Bacillus_cereus_OX_1396_GN_n	NO_SP	1000074	0.000000	0.000000	0.000000	0.000000	0.000000
tr_A0A657NYV8_A0A657NYV8_BACCE_1-pyrroline-5-carboxylate_dehydrogenase_OS_Bacil	NO_SP	1000069	0.000001	0.000000	0.000000	0.000000	0.000000
tr_A0A068NBG8_A0A068NBG8_BACCE_Leucine_dehydrogenase_OS_Bacillus_cereus_OX_1396	NO_SP	1000064	0.000000	0.000000	0.000000	0.000000	0.000000
tr_I6VBC1_I6VBC1_BACCE_Nonhemolytic_enterotoxin_B__Fragment__OS_Bacillus_cereus	NO_SP	0.908098	0.091552	0.000110	0.000120	0.000068	0.000085
tr_I6RH90_I6RH90_BACCE_Nonhemolytic_enterotoxin_A__Fragment__OS_Bacillus_cereus	NO_SP	1000055	0.000000	0.000000	0.000000	0.000000	0.000000
tr_A0A136CPQ2_A0A136CPQ2_BACCE_Phage_tail_protein_OS_Bacillus_cereus_OX_1396_GN	NO_SP	1000046	0.000001	0.000000	0.000000	0.000000	0.000000
tr_I6RD68_I6RD68_BACCE_Nonhemolytic_enterotoxin_A__Fragment__OS_Bacillus_cereus	NO_SP	1000069	0.000000	0.000000	0.000000	0.000000	0.000000
tr_A0A063CLR4_A0A063CLR4_BACCE_Alanine_dehydrogenase_OS_Bacillus_cereus_OX_1396	NO_SP	1000049	0.000000	0.000000	0.000000	0.000000	0.000000
tr_I6QUA2_I6QUA2_BACCE_Nonhemolytic_enterotoxin_A__Fragment__OS_Bacillus_cereus	NO_SP	1000071	0.000000	0.000000	0.000000	0.000000	0.000000
tr_I6RD74_I6RD74_BACCE_Nonhemolytic_enterotoxin_B__Fragment__OS_Bacillus_cereus	NO_SP	1000042	0.000005	0.000000	0.000000	0.000000	0.000000
tr_I6QUA6_I6QUA6_BACCE_Nonhemolytic_enterotoxin_A__Fragment__OS_Bacillus_cereus	NO_SP	1000056	0.000000	0.000000	0.000000	0.000000	0.000000
tr_I6RD62_I6RD62_BACCE_Nonhemolytic_enterotoxin_A__Fragment__OS_Bacillus_cereus	NO_SP	1000077	0.000000	0.000000	0.000000	0.000000	0.000000
tr_A0A316Y9N9_A0A316Y9N9_BACCE_Aldehyde-alcohol_dehydrogenase_OS_Bacillus_cereu	NO_SP	1000030	0.000000	0.000000	0.000000	0.000000	0.000000
tr_A0A1Y6A3Z7_A0A1Y6A3Z7_BACCE_Aldehyde-alcohol_dehydrogenase_OS_Bacillus_cereu	NO_SP	1000068	0.000000	0.000000	0.000000	0.000000	0.000000
tr_A0A0G8CY95_A0A0G8CY95_BACCE_Enolase_OS_Bacillus_cereus_OX_1396_GN_eno_PE_3_S	NO_SP	1000039	0.000001	0.000000	0.000000	0.000000	0.000000
tr_Q1XFI9_Q1XFI9_BACCE_Enterotoxin_A__Fragment__OS_Bacillus_cereus_OX_1396_GN_n	NO_SP	1000044	0.000000	0.000000	0.000000	0.000000	0.000000
tr_A0A063CB21_A0A063CB21_BACCE_Pyridoxal_5_-phosphate_synthase_subunit_PdxS_OS_	NO_SP	1000080	0.000000	0.000000	0.000000	0.000000	0.000000
tr_A0A151UTF2_A0A151UTF2_BACCE_Alkyl_hydroperoxide_reductase_C_OS_Bacillus_cere	NO_SP	1000052	0.000000	0.000000	0.000000	0.000000	0.000000
tr_A0A1Y6AX19_A0A1Y6AX19_BACCE_Flagellar_hook_protein_FlgE_OS_Bacillus_cereus_O	NO_SP	0.999975	0.000045	0.000001	0.000000	0.000000	0.000000
tr_A0A068N3I6_A0A068N3I6_BACCE__R,R_-butanediol_dehydrogenase_OS_Bacillus_cereu	NO_SP	1000056	0.000000	0.000000	0.000000	0.000000	0.000000
tr_A0A6M8DE30_A0A6M8DE30_BACCE_M42_family_metallopeptidase_OS_Bacillus_cereus_O	NO_SP	1000069	0.000000	0.000000	0.000000	0.000000	0.000000
tr_A0A1Y5ZQ40_A0A1Y5ZQ40_BACCE_Pyruvate_kinase_OS_Bacillus_cereus_OX_1396_GN_py	NO_SP	1000026	0.000000	0.000000	0.000000	0.000000	0.000000
tr_A0A2B0MPY5_A0A2B0MPY5_BACCE_2-methylcitrate_dehydratase_OS_Bacillus_cereus_O	NO_SP	1000046	0.000001	0.000000	0.000000	0.000000	0.000000
tr_A0A1T2P2U4_A0A1T2P2U4_BACCE_Elongation_factor_G_OS_Bacillus_cereus_OX_1396_G	NO_SP	1000069	0.000001	0.000000	0.000000	0.000000	0.000000
tr_A0A150EFF3_A0A150EFF3_BACCE_Flagellar_basal_body_protein_OS_Bacillus_cereus_	NO_SP	0.999975	0.000045	0.000001	0.000000	0.000000	0.000000
tr_Q1XFJ8_Q1XFJ8_BACCE_Enterotoxin_A__Fragment__OS_Bacillus_cereus_OX_1396_GN_n	NO_SP	1000029	0.000000	0.000000	0.000000	0.000000	0.000000
tr_A0A7V7SK64_A0A7V7SK64_BACCE_Formate--tetrahydrofolate_ligase_OS_Bacillus_cer	NO_SP	1000060	0.000000	0.000000	0.000000	0.000000	0.000000
tr_A0A1Y6A642_A0A1Y6A642_BACCE_NADP-dependent_glyceraldehyde-3-phosphate_dehydr	NO_SP	1000068	0.000000	0.000000	0.000000	0.000000	0.000000
tr_A0A7D4F1G3_A0A7D4F1G3_BACCE_Formate--tetrahydrofolate_ligase_OS_Bacillus_cer	NO_SP	1000063	0.000002	0.000000	0.000000	0.000000	0.000000
tr_A0A1V2HGZ4_A0A1V2HGZ4_BACCE_Probable_glycine_dehydrogenase__decarboxylating_	NO_SP	1000058	0.000000	0.000000	0.000000	0.000000	0.000000
tr_A0A0G8EJS3_A0A0G8EJS3_BACCE_Glutamyl_aminopeptidase_OS_Bacillus_cereus_OX_13	NO_SP	1000059	0.000000	0.000000	0.000000	0.000000	0.000000
tr_A0A1V2HHC7_A0A1V2HHC7_BACCE_Phosphate_acetyltransferase_OS_Bacillus_cereus_O	NO_SP	1000078	0.000000	0.000000	0.000000	0.000000	0.000000
tr_A0A1Y5ZH18_A0A1Y5ZH18_BACCE_Probable_cytosol_aminopeptidase_OS_Bacillus_cere	NO_SP	1000066	0.000001	0.000000	0.000000	0.000000	0.000000
tr_A0A136CPT6_A0A136CPT6_BACCE_Phage_portal_protein_OS_Bacillus_cereus_OX_1396_	NO_SP	1000057	0.000001	0.000000	0.000000	0.000000	0.000000
tr_A0A2S9HII4_A0A2S9HII4_BACCE_Dihydrolipoyl_dehydrogenase_OS_Bacillus_cereus_O	NO_SP	1000078	0.000000	0.000000	0.000000	0.000000	0.000000
tr_A0A1Y6B014_A0A1Y6B014_BACCE_Flagellar_hook-associated_protein_1_OS_Bacillus_	NO_SP	1000055	0.000000	0.000000	0.000000	0.000000	0.000000
tr_A0A063CC72_A0A063CC72_BACCE_Polyribonucleotide_nucleotidyltransferase_OS_Bac	NO_SP	1000005	0.000046	0.000001	0.000000	0.000000	0.000000
tr_A0A136EYB4_A0A136EYB4_BACCE_Glucose-6-phosphate_isomerase_OS_Bacillus_cereus	NO_SP	1000049	0.000000	0.000000	0.000000	0.000000	0.000000
tr_A0A2C1K157_A0A2C1K157_BACCE_Polyribonucleotide_nucleotidyltransferase_OS_Bac	NO_SP	1000001	0.000054	0.000002	0.000000	0.000000	0.000000
tr_A0A0A3WN40_A0A0A3WN40_BACCE_ATP-dependent_6-phosphofructokinase_OS_Bacillus_	NO_SP	1000066	0.000000	0.000000	0.000000	0.000000	0.000000
tr_A0A249XJZ0_A0A249XJZ0_BACCE_Alkyl_hydroperoxide_reductase_subunit_F_OS_Bacil	NO_SP	1000080	0.000000	0.000000	0.000000	0.000000	0.000000
tr_A0A136C277_A0A136C277_BACCE_Peptidase_S74_domain-containing_protein_OS_Bacil	NO_SP	1000060	0.000002	0.000000	0.000000	0.000000	0.000000
tr_A0A136C285_A0A136C285_BACCE_Phage_tail_tape_measure_protein_OS_Bacillus_cere	NO_SP	1000054	0.000001	0.000000	0.000000	0.000000	0.000000
tr_A0A1Y5ZAH9_A0A1Y5ZAH9_BACCE_NAD_P__FAD-dependent_oxidoreductase_OS_Bacillus_	NO_SP	1000060	0.000000	0.000000	0.000000	0.000000	0.000000
tr_A0A2C1TC81_A0A2C1TC81_BACCE_Uncharacterized_protein__Fragment__OS_Bacillus_c	NO_SP	1000019	0.000004	0.000001	0.000000	0.000000	0.000000
tr_A0A150C422_A0A150C422_BACCE_Alcohol_dehydrogenase_OS_Bacillus_cereus_OX_1396	NO_SP	1000051	0.000001	0.000000	0.000000	0.000000	0.000000
tr_A0A136CXZ0_A0A136CXZ0_BACCE_Glutamine--fructose-6-phosphate_aminotransferase	NO_SP	1000050	0.000002	0.000000	0.000000	0.000000	0.000000
tr_A0A150BH41_A0A150BH41_BACCE_2,3,4,5-tetrahydropyridine-2,6-dicarboxylate_N-a	NO_SP	1000051	0.000000	0.000000	0.000000	0.000000	0.000000
tr_A0A6L3WJQ0_A0A6L3WJQ0_BACCE_Dihydrolipoamide_acetyltransferase_component_of_	NO_SP	1000057	0.000000	0.000000	0.000000	0.000000	0.000000
tr_A0A855ARH6_A0A855ARH6_BACCE_Flagellar_hook-associated_protein_1_OS_Bacillus_	NO_SP	1000093	0.000000	0.000000	0.000000	0.000000	0.000000
tr_A0A2S9H8L3_A0A2S9H8L3_BACCE_Nucleoside_diphosphate_kinase_OS_Bacillus_cereus	NO_SP	1000056	0.000000	0.000000	0.000000	0.000000	0.000000
tr_A0A150EP50_A0A150EP50_BACCE_Phage_shock_protein_A_OS_Bacillus_cereus_OX_1396	NO_SP	1000044	0.000000	0.000000	0.000000	0.000000	0.000000
tr_A0A1Y6AM65_A0A1Y6AM65_BACCE_Isoleucine--tRNA_ligase_OS_Bacillus_cereus_OX_13	NO_SP	1000101	0.000000	0.000000	0.000000	0.000000	0.000000
tr_A0A1Y6AFQ4_A0A1Y6AFQ4_BACCE_Aminopeptidase_OS_Bacillus_cereus_OX_1396_GN_ysd	NO_SP	1000072	0.000000	0.000000	0.000000	0.000000	0.000000
tr_A0A2B2GHT8_A0A2B2GHT8_BACCE_Arginase_OS_Bacillus_cereus_OX_1396_GN_rocF_PE_3	NO_SP	1000056	0.000000	0.000000	0.000000	0.000000	0.000000
tr_A0A5M8TCI7_A0A5M8TCI7_BACCE_Dihydrolipoyl_dehydrogenase_OS_Bacillus_cereus_O	NO_SP	1000079	0.000004	0.000000	0.000000	0.000000	0.000000
tr_A0A1G4L445_A0A1G4L445_BACCE_Uncharacterized_protein_OS_Bacillus_cereus_OX_13	NO_SP	1000057	0.000000	0.000000	0.000000	0.000000	0.000000
tr_A0A0G8CX02_A0A0G8CX02_BACCE_Inosine-5_-monophosphate_dehydrogenase_OS_Bacill	NO_SP	1000075	0.000000	0.000000	0.000000	0.000000	0.000000
tr_A0A1C4B311_A0A1C4B311_BACCE_Catalase_OS_Bacillus_cereus_OX_1396_GN_BC067498_	NO_SP	1000066	0.000000	0.000000	0.000000	0.000000	0.000000
tr_A0A2B2FK19_A0A2B2FK19_BACCE_Urocanate_hydratase_OS_Bacillus_cereus_OX_1396_G	NO_SP	1000069	0.000000	0.000000	0.000000	0.000000	0.000000
tr_A0A150C9B3_A0A150C9B3_BACCE_Glycerol_phosphate_lipoteichoic_acid_synthase_OS	NO_SP	1000015	0.000001	0.000000	0.000000	0.000000	0.000000
tr_A0A063CPQ3_A0A063CPQ3_BACCE_Ribonuclease_J_OS_Bacillus_cereus_OX_1396_GN_rnj	NO_SP	1000064	0.000000	0.000000	0.000000	0.000000	0.000000
tr_A0A063CJQ8_A0A063CJQ8_BACCE_2-amino-3-ketobutyrate_CoA_ligase_OS_Bacillus_ce	NO_SP	1000024	0.000000	0.000000	0.000000	0.000000	0.000000
tr_A0A151UV07_A0A151UV07_BACCE_NAD_kinase_OS_Bacillus_cereus_OX_1396_GN_ppnK_PE	NO_SP	1000054	0.000000	0.000000	0.000000	0.000000	0.000000
tr_A0A8F1XS98_A0A8F1XS98_BACCE_Fibronectin_type_III_domain-containing_protein_O	NO_SP	1000072	0.000001	0.000000	0.000000	0.000000	0.000000
tr_A0A063CEQ4_A0A063CEQ4_BACCE_DUF1641_domain-containing_protein_OS_Bacillus_ce	NO_SP	1000039	0.000000	0.000000	0.000000	0.000000	0.000000
tr_A0A1Y6B418_A0A1Y6B418_BACCE_DNA_protection_during_starvation_protein_1_OS_Ba	NO_SP	1000048	0.000000	0.000000	0.000000	0.000000	0.000000
tr_A0A2C3LVI9_A0A2C3LVI9_BACCE_Peptidase_S74_domain-containing_protein_OS_Bacil	NO_SP	1000056	0.000001	0.000000	0.000000	0.000000	0.000000
tr_A0A2A8NQQ2_A0A2A8NQQ2_BACCE_Leucine--tRNA_ligase_OS_Bacillus_cereus_OX_1396_	NO_SP	1000051	0.000000	0.000000	0.000000	0.000000	0.000000
tr_A0A1Y6AXU2_A0A1Y6AXU2_BACCE_Flagellar_hook-associated_protein_2_OS_Bacillus_	NO_SP	0.999903	0.000092	0.000024	0.000001	0.000000	0.000016
tr_A0A5M8TF46_A0A5M8TF46_BACCE_Superoxide_dismutase_OS_Bacillus_cereus_OX_1396_	NO_SP	1000053	0.000000	0.000000	0.000000	0.000000	0.000000
tr_A0A0J6ZXU4_A0A0J6ZXU4_BACCE_Ribonuclease_J_OS_Bacillus_cereus_OX_1396_GN_rnj	NO_SP	1000045	0.000000	0.000000	0.000000	0.000000	0.000000
tr_A0A2A8ZW44_A0A2A8ZW44_BACCE_Alpha,alpha-phosphotrehalase_OS_Bacillus_cereus_	NO_SP	1000034	0.000000	0.000000	0.000000	0.000000	0.000000
tr_A0A0E1MJB9_A0A0E1MJB9_BACCE_Flagellar_biosynthesis_protein_FlgL_OS_Bacillus_	NO_SP	1000061	0.000000	0.000000	0.000000	0.000000	0.000000
tr_A0A1T2PJ76_A0A1T2PJ76_BACCE_3-hydroxybutyryl-CoA_dehydrogenase_OS_Bacillus_c	NO_SP	1000041	0.000000	0.000000	0.000000	0.000000	0.000000
tr_A0A1D3QU74_A0A1D3QU74_BACCE_X-Pro_dipeptidase_OS_Bacillus_cereus_OX_1396_GN_	NO_SP	1000069	0.000000	0.000000	0.000000	0.000000	0.000000
tr_A0A1Y6ABQ7_A0A1Y6ABQ7_BACCE_Spore_coat-associated_protein_N_OS_Bacillus_cere	NO_SP	0.962713	0.029646	0.006670	0.000193	0.000097	0.000694
tr_A0A1Y5ZS04_A0A1Y5ZS04_BACCE_Trehalose-6-phosphate_hydrolase_OS_Bacillus_cere	NO_SP	1000057	0.000000	0.000000	0.000000	0.000000	0.000000
tr_A0A1Y5ZYH3_A0A1Y5ZYH3_BACCE_6,7-dimethyl-8-ribityllumazine_synthase_OS_Bacil	NO_SP	1000033	0.000000	0.000000	0.000000	0.000000	0.000000
tr_A0A068NAW2_A0A068NAW2_BACCE_2-oxoisovalerate_dehydrogenase_OS_Bacillus_cereu	NO_SP	1000026	0.000000	0.000000	0.000000	0.000000	0.000000
tr_A0A2A8J0T3_A0A2A8J0T3_BACCE_Phosphate_acetyltransferase_OS_Bacillus_cereus_O	NO_SP	1000070	0.000000	0.000000	0.000000	0.000000	0.000000
tr_A0A136BHG0_A0A136BHG0_BACCE_Glucohydrolase_OS_Bacillus_cereus_OX_1396_GN_ACS	NO_SP	1000085	0.000000	0.000000	0.000000	0.000000	0.000000
tr_A0A1Y5ZNC1_A0A1Y5ZNC1_BACCE_Uncharacterized_protein_OS_Bacillus_cereus_OX_13	NO_SP	1000046	0.000000	0.000000	0.000000	0.000000	0.000000
tr_A0A160HIW5_A0A160HIW5_BACCE_Serine_hydroxymethyltransferase_OS_Bacillus_cere	NO_SP	1000051	0.000000	0.000000	0.000000	0.000000	0.000000
tr_A0A164N4Q9_A0A164N4Q9_BACCE_GTP_cyclohydrolase_1_OS_Bacillus_cereus_OX_1396_	NO_SP	1000069	0.000000	0.000000	0.000000	0.000000	0.000000
tr_A0A068NFZ4_A0A068NFZ4_BACCE_HPr_kinase_phosphorylase_OS_Bacillus_cereus_OX_1	NO_SP	1000036	0.000000	0.000000	0.000000	0.000000	0.000000
tr_A0A1C4EPG2_A0A1C4EPG2_BACCE_L-serine_dehydratase_OS_Bacillus_cereus_OX_1396_	NO_SP	1000078	0.000000	0.000000	0.000000	0.000000	0.000000
tr_A0A1S9S6W6_A0A1S9S6W6_BACCE_DNA-binding_protein_OS_Bacillus_cereus_OX_1396_G	NO_SP	1000034	0.000000	0.000000	0.000000	0.000000	0.000000
tr_A0A0E1MKY6_A0A0E1MKY6_BACCE_2-oxoisovalerate_dehydrogenase_subunit_alpha_OS_	NO_SP	1000043	0.000000	0.000000	0.000000	0.000000	0.000000
tr_A0A160H2Q5_A0A160H2Q5_BACCE_Redoxin_domain-containing_protein_OS_Bacillus_ce	NO_SP	0.732555	0.202757	0.062367	0.000650	0.000377	0.001288
tr_A0A7D4D1E9_A0A7D4D1E9_BACCE_Probable_manganese-dependent_inorganic_pyrophosp	NO_SP	1000079	0.000000	0.000000	0.000000	0.000000	0.000000
tr_A0A5B9HLG3_A0A5B9HLG3_BACCE_Flagellar_hook-associated_protein_2_OS_Bacillus_	NO_SP	1000052	0.000005	0.000000	0.000000	0.000000	0.000000
tr_A0A136F5B1_A0A136F5B1_BACCE_Polyhydroxyalkanoate_biosynthesis_repressor_PhaR	NO_SP	1000046	0.000000	0.000000	0.000000	0.000000	0.000000
tr_A0A2B1DZY1_A0A2B1DZY1_BACCE_Probable_transaldolase_OS_Bacillus_cereus_OX_139	NO_SP	1000057	0.000001	0.000000	0.000000	0.000000	0.000000
tr_A0A2C0DR12_A0A2C0DR12_BACCE_Uncharacterized_protein_OS_Bacillus_cereus_OX_13	NO_SP	1000042	0.000000	0.000000	0.000000	0.000000	0.000000
tr_A0A2B0JTV8_A0A2B0JTV8_BACCE_Thioredoxin_OS_Bacillus_cereus_OX_1396_GN_trxA_P	NO_SP	1000056	0.000001	0.000000	0.000000	0.000000	0.000000
tr_A0A2B9ESI5_A0A2B9ESI5_BACCE_Adenylate_kinase_OS_Bacillus_cereus_OX_1396_GN_a	NO_SP	1000046	0.000000	0.000000	0.000000	0.000000	0.000000
tr_A0A2C3DWH3_A0A2C3DWH3_BACCE_Chaperone_protein_DnaK_OS_Bacillus_cereus_OX_139	NO_SP	1000045	0.000000	0.000000	0.000000	0.000000	0.000000
tr_A0A1Y5ZQF4_A0A1Y5ZQF4_BACCE_Uncharacterized_protein_OS_Bacillus_cereus_OX_13	NO_SP	1000054	0.000003	0.000000	0.000000	0.000000	0.000000
tr_A0A2B4LJK8_A0A2B4LJK8_BACCE_Alpha-ketoacid_dehydrogenase_subunit_beta_OS_Bac	NO_SP	1000042	0.000000	0.000000	0.000000	0.000000	0.000000
tr_A0A1Y5ZRL4_A0A1Y5ZRL4_BACCE_BppU_N_domain-containing_protein_OS_Bacillus_cer	NO_SP	1000049	0.000001	0.000000	0.000000	0.000000	0.000000
tr_A0A4U3B484_A0A4U3B484_BACCE_Peptidase_S8__Fragment__OS_Bacillus_cereus_OX_13	NO_SP	1000005	0.000046	0.000000	0.000000	0.000000	0.000000
tr_A0A7D3Y8P3_A0A7D3Y8P3_BACCE_Uncharacterized_protein_OS_Bacillus_cereus_OX_13	NO_SP	1000053	0.000000	0.000000	0.000000	0.000000	0.000000
tr_A0A1Y6AEL4_A0A1Y6AEL4_BACCE_Spore_coat-associated_protein_N_OS_Bacillus_cere	NO_SP	0.898972	0.075848	0.023315	0.000442	0.000240	0.001207
tr_A0A2A8Q085_A0A2A8Q085_BACCE_4-hydroxy-tetrahydrodipicolinate_reductase_OS_Ba	NO_SP	1000066	0.000000	0.000000	0.000000	0.000000	0.000000
tr_A0A136C275_A0A136C275_BACCE_ATP-dependent_Clp_protease_proteolytic_subunit_O	NO_SP	1000049	0.000009	0.000000	0.000000	0.000000	0.000000
tr_A0A1Y6B3J3_A0A1Y6B3J3_BACCE_Putative_penicillin-binding_protein_PbpX_OS_Baci	NO_SP	1000061	0.000000	0.000000	0.000000	0.000000	0.000000
tr_A0A1Y6AY17_A0A1Y6AY17_BACCE_Xaa-Pro_aminopeptidase_OS_Bacillus_cereus_OX_139	NO_SP	1000090	0.000000	0.000000	0.000000	0.000000	0.000000
tr_A0A2C1LZ52_A0A2C1LZ52_BACCE_3-hydroxyisobutyrate_dehydrogenase_OS_Bacillus_c	NO_SP	1000073	0.000000	0.000000	0.000000	0.000000	0.000000
tr_A0A2B1FRC9_A0A2B1FRC9_BACCE_Enoyl-CoA_hydratase_OS_Bacillus_cereus_OX_1396_G	NO_SP	1000060	0.000000	0.000000	0.000000	0.000000	0.000000
tr_A0A2A8RR81_A0A2A8RR81_BACCE_Adenylosuccinate_lyase_OS_Bacillus_cereus_OX_139	NO_SP	1000045	0.000001	0.000000	0.000000	0.000000	0.000000
tr_A0A2C2UE33_A0A2C2UE33_BACCE_Peptide_ABC_transporter_substrate-binding_protei	NO_SP	1000047	0.000000	0.000000	0.000000	0.000000	0.000000
tr_A0A0A3VN67_A0A0A3VN67_BACCE_Polyamine_aminopropyltransferase_OS_Bacillus_cer	NO_SP	1000049	0.000000	0.000000	0.000000	0.000000	0.000000
tr_A0A329F0Q3_A0A329F0Q3_BACCE_Flotillin_OS_Bacillus_cereus_OX_1396_GN_A6E21_18	NO_SP	1000073	0.000000	0.000000	0.000000	0.000000	0.000000
tr_A0A1C4FI41_A0A1C4FI41_BACCE_ATP_synthase_subunit_beta_OS_Bacillus_cereus_OX_	NO_SP	1000044	0.000000	0.000000	0.000000	0.000000	0.000000
tr_A0A5P9Y2W5_A0A5P9Y2W5_BACCE_Structural_protein_OS_Bacillus_cereus_OX_1396_GN	NO_SP	1000050	0.000000	0.000000	0.000000	0.000000	0.000000
tr_A0A1Q9I4R1_A0A1Q9I4R1_BACCE_3_-5__exoribonuclease_YhaM_OS_Bacillus_cereus_OX	NO_SP	1000069	0.000000	0.000000	0.000000	0.000000	0.000000
tr_A0A2A8E5Q2_A0A2A8E5Q2_BACCE_Transketolase_OS_Bacillus_cereus_OX_1396_GN_tkt_	NO_SP	0.821729	0.176963	0.000551	0.000282	0.000175	0.000291
tr_A0A2A7HW70_A0A2A7HW70_BACCE_Pyruvate_dehydrogenase_E1_component_subunit_alph	NO_SP	1000032	0.000000	0.000000	0.000000	0.000000	0.000000
tr_A0A2B9AM05_A0A2B9AM05_BACCE_Probable_manganese-dependent_inorganic_pyrophosp	NO_SP	1000079	0.000000	0.000000	0.000000	0.000000	0.000000
tr_A0A150B9S8_A0A150B9S8_BACCE_CTP_synthase_OS_Bacillus_cereus_OX_1396_GN_pyrG_	NO_SP	1000054	0.000000	0.000000	0.000000	0.000000	0.000000
tr_A0A402GSM3_A0A402GSM3_BACCE_Uncharacterized_protein_OS_Bacillus_cereus_OX_13	NO_SP	1000071	0.000001	0.000000	0.000000	0.000000	0.000000
tr_A0A2B1FGM6_A0A2B1FGM6_BACCE_Aconitate_hydratase_OS_Bacillus_cereus_OX_1396_G	NO_SP	1000040	0.000000	0.000000	0.000000	0.000000	0.000000
tr_A0A4U3APA9_A0A4U3APA9_BACCE_Homogentisate_1,2-dioxygenase__Fragment__OS_Baci	NO_SP	1000060	0.000001	0.000000	0.000000	0.000000	0.000000
tr_Q3Y6N6_Q3Y6N6_BACCE_Bacillus_hemolytic_enterotoxin__HBL__OS_Bacillus_cereus_	SP	0.000598	0.716122	0.282326	0.000360	0.000310	0.000258	CS pos: 26-27. Pr: 0.6792
tr_A0A1Y5ZSG7_A0A1Y5ZSG7_BACCE_Microbial_collagenase_OS_Bacillus_cereus_OX_1396	SP	0.000320	0.998858	0.000267	0.000192	0.000176	0.000154	CS pos: 30-31. Pr: 0.9715
tr_A0A2B1M030_A0A2B1M030_BACCE_Enterotoxin_OS_Bacillus_cereus_OX_1396_GN_CV717_	SP	0.000230	0.999051	0.000165	0.000189	0.000163	0.000144	CS pos: 30-31. Pr: 0.9708
tr_A0A150CG15_A0A150CG15_BACCE_Microbial_collagenase_OS_Bacillus_cereus_OX_1396	SP	0.000299	0.998900	0.000247	0.000184	0.000177	0.000156	CS pos: 30-31. Pr: 0.9748
tr_A0A1Y6A505_A0A1Y6A505_BACCE_S-layer_protein_sap_OS_Bacillus_cereus_OX_1396_G	SP	0.000349	0.998904	0.000215	0.000193	0.000171	0.000142	CS pos: 29-30. Pr: 0.9722
tr_A0A2C2AC94_A0A2C2AC94_BACCE_Microbial_collagenase_OS_Bacillus_cereus_OX_1396	SP	0.000395	0.998584	0.000451	0.000197	0.000179	0.000160	CS pos: 28-29. Pr: 0.9797
tr_A0A1Y6AZZ5_A0A1Y6AZZ5_BACCE_Thiol-activated_cytolysin_OS_Bacillus_cereus_OX_	SP	0.000316	0.998573	0.000571	0.000195	0.000184	0.000153	CS pos: 28-29. Pr: 0.9772
tr_A0A1N6PQV0_A0A1N6PQV0_BACCE_S-layer_homology_domain-containing_protein_OS_Ba	SP	0.000544	0.998619	0.000256	0.000221	0.000184	0.000149	CS pos: 29-30. Pr: 0.9691
tr_A0A151UWV0_A0A151UWV0_BACCE_Uncharacterized_protein_OS_Bacillus_cereus_OX_13	SP	0.000219	0.999110	0.000162	0.000181	0.000163	0.000147	CS pos: 27-28. Pr: 0.9746
tr_A0A2B9DD72_A0A2B9DD72_BACCE_Thiol-activated_cytolysin_OS_Bacillus_cereus_OX_	SP	0.000450	0.998568	0.000445	0.000188	0.000166	0.000146	CS pos: 34-35. Pr: 0.9727
tr_A0A1D3NZK8_A0A1D3NZK8_BACCE_Uncharacterized_protein_OS_Bacillus_cereus_OX_13	SP	0.000302	0.998926	0.000173	0.000213	0.000184	0.000169	CS pos: 25-26. Pr: 0.9756
tr_A0A1Y6B3H0_A0A1Y6B3H0_BACCE_Alpha-dextrin_endo-1,6-alpha-glucosidase_OS_Baci	SP	0.000319	0.999028	0.000174	0.000172	0.000152	0.000140	CS pos: 32-33. Pr: 0.9749
tr_A0A2A7IXR1_A0A2A7IXR1_BACCE_Sphingomyelin_phosphodiesterase_OS_Bacillus_cere	SP	0.000888	0.996110	0.002217	0.000326	0.000237	0.000193	CS pos: 27-28. Pr: 0.9638
tr_A0A1V2HND9_A0A1V2HND9_BACCE_Bacillolysin_OS_Bacillus_cereus_OX_1396_GN_nprE_	SP	0.000335	0.998929	0.000197	0.000176	0.000176	0.000158	CS pos: 25-26. Pr: 0.9707
tr_Q3Y6N4_Q3Y6N4_BACCE_Enterotoxin_OS_Bacillus_cereus_OX_1396_GN_nheC_PE_4_SV_1	SP	0.000321	0.998907	0.000223	0.000192	0.000169	0.000150	CS pos: 30-31. Pr: 0.9643
tr_A0A2S9HIS8_A0A2S9HIS8_BACCE_Bifunctional_2_,3_-cyclic-nucleotide_2_-phosphod	SP	0.000361	0.998724	0.000208	0.000264	0.000226	0.000190	CS pos: 29-30. Pr: 0.9753
tr_A0A1D3QH21_A0A1D3QH21_BACCE_Bacillolysin_OS_Bacillus_cereus_OX_1396_GN_BC067	SP	0.000328	0.998932	0.000192	0.000175	0.000174	0.000155	CS pos: 25-26. Pr: 0.9707
tr_A0A4U2NWC8_A0A4U2NWC8_BACCE_Leader_peptide-processing_serine_protease_OS_Bac	SP	0.000391	0.998901	0.000228	0.000162	0.000164	0.000155	CS pos: 27-28. Pr: 0.9720
tr_A0A150AUG4_A0A150AUG4_BACCE_Peptidase_S8_OS_Bacillus_cereus_OX_1396_GN_AT274	SP	0.000272	0.998925	0.000221	0.000202	0.000191	0.000161	CS pos: 28-29. Pr: 0.9746
tr_A0A0J7D2G2_A0A0J7D2G2_BACCE_Phospholipase_C_OS_Bacillus_cereus_OX_1396_GN_TU	SP	0.000710	0.998019	0.000649	0.000209	0.000203	0.000186	CS pos: 27-28. Pr: 0.9702
tr_A0A2B0L6P8_A0A2B0L6P8_BACCE_Enterotoxin_OS_Bacillus_cereus_OX_1396_GN_BKK64_	SP	0.000284	0.999049	0.000210	0.000174	0.000153	0.000139	CS pos: 30-31. Pr: 0.9532
tr_A0A2C1D4H5_A0A2C1D4H5_BACCE_Bifunctional_2_,3_-cyclic-nucleotide_2_-phosphod	SP	0.000337	0.998816	0.000203	0.000242	0.000216	0.000182	CS pos: 29-30. Pr: 0.9766
tr_A0A221BRL0_A0A221BRL0_BACCE_Neutral_metalloproteinase_OS_Bacillus_cereus_OX_	SP	0.000272	0.998989	0.000186	0.000201	0.000176	0.000152	CS pos: 27-28. Pr: 0.9757
tr_A0A1C3ZWP8_A0A1C3ZWP8_BACCE_Sphingomyelin_phosphodiesterase_OS_Bacillus_cere	SP	0.000618	0.997337	0.001415	0.000208	0.000206	0.000186	CS pos: 27-28. Pr: 0.9733
tr_A0A2C1IB27_A0A2C1IB27_BACCE_Peptidase_S8_OS_Bacillus_cereus_OX_1396_GN_COD14	SP	0.000272	0.998925	0.000221	0.000202	0.000191	0.000161	CS pos: 28-29. Pr: 0.9746
tr_A0A1Y6B029_A0A1Y6B029_BACCE_D-alanyl-D-alanine_carboxypeptidase_OS_Bacillus_	SP	0.000245	0.999054	0.000178	0.000189	0.000164	0.000135	CS pos: 30-31. Pr: 0.9728
tr_A0A2B9AXT5_A0A2B9AXT5_BACCE_Microbial_collagenase_OS_Bacillus_cereus_OX_1396	SP	0.000299	0.998849	0.000272	0.000195	0.000184	0.000159	CS pos: 30-31. Pr: 0.9698
tr_A0A150B2P0_A0A150B2P0_BACCE_Uncharacterized_protein_OS_Bacillus_cereus_OX_13	SP	0.000257	0.999047	0.000177	0.000179	0.000172	0.000152	CS pos: 27-28. Pr: 0.9750
tr_A0A657P241_A0A657P241_BACCE_Collagen-binding_protein_OS_Bacillus_cereus_OX_1	SP	0.000235	0.999170	0.000155	0.000160	0.000144	0.000132	CS pos: 29-30. Pr: 0.9736
tr_A0A1Y6AEG9_A0A1Y6AEG9_BACCE_S-layer_protein_sap_OS_Bacillus_cereus_OX_1396_G	SP	0.000283	0.999051	0.000188	0.000162	0.000157	0.000140	CS pos: 29-30. Pr: 0.9675
tr_A0A1S9TNP8_A0A1S9TNP8_BACCE_Sphingomyelin_phosphodiesterase_OS_Bacillus_cere	SP	0.000512	0.998532	0.000330	0.000205	0.000197	0.000180	CS pos: 27-28. Pr: 0.9726
tr_A0A0G8EHC9_A0A0G8EHC9_BACCE_Bifunctional_2_,3_-cyclic-nucleotide_2_-phosphod	SP	0.000388	0.998655	0.000214	0.000272	0.000237	0.000200	CS pos: 29-30. Pr: 0.9761
tr_A0A150DZH2_A0A150DZH2_BACCE_Cell_surface_protein_OS_Bacillus_cereus_OX_1396_	SP	0.000628	0.998298	0.000275	0.000303	0.000250	0.000217	CS pos: 29-30. Pr: 0.9671
tr_A0A1T2P1K4_A0A1T2P1K4_BACCE_Uncharacterized_protein_OS_Bacillus_cereus_OX_13	SP	0.000323	0.998987	0.000219	0.000171	0.000155	0.000138	CS pos: 30-31. Pr: 0.9671
tr_A0A150B2G6_A0A150B2G6_BACCE_Uncharacterized_protein_OS_Bacillus_cereus_OX_13	SP	0.000258	0.999018	0.000183	0.000190	0.000174	0.000158	CS pos: 24-25. Pr: 0.9653
tr_A0A1Y5Z7M3_A0A1Y5Z7M3_BACCE_Uncharacterized_protein_OS_Bacillus_cereus_OX_13	SP	0.000356	0.998857	0.000222	0.000205	0.000173	0.000153	CS pos: 27-28. Pr: 0.9540
tr_A0A402GDJ2_A0A402GDJ2_BACCE_Uncharacterized_protein_OS_Bacillus_cereus_OX_13	SP	0.097980	0.893026	0.007894	0.000463	0.000294	0.000325	CS pos: 41-42. Pr: 0.7898
tr_A0A1C4ECJ5_A0A1C4ECJ5_BACCE_1-phosphatidylinositol_phosphodiesterase_OS_Baci	SP	0.003835	0.934019	0.061396	0.000271	0.000231	0.000209	CS pos: 31-32. Pr: 0.7966
tr_A0A136C2C0_A0A136C2C0_BACCE_Chitinase_OS_Bacillus_cereus_OX_1396_GN_ACS95_06	SP	0.000593	0.998586	0.000273	0.000204	0.000168	0.000160	CS pos: 32-33. Pr: 0.9667
tr_A0A2M9X7B6_A0A2M9X7B6_BACCE_Amidase_OS_Bacillus_cereus_OX_1396_GN_CEW46_0339	SP	0.000277	0.999011	0.000186	0.000189	0.000171	0.000146	CS pos: 24-25. Pr: 0.9726
tr_A0A2B9BQ70_A0A2B9BQ70_BACCE_Peptidase_M6_OS_Bacillus_cereus_OX_1396_GN_CN947	SP	0.000257	0.998975	0.000235	0.000186	0.000163	0.000138	CS pos: 31-32. Pr: 0.9721
tr_A0A855AX71_A0A855AX71_BACCE_Amidase_OS_Bacillus_cereus_OX_1396_GN_CN315_1949	SP	0.000277	0.999011	0.000186	0.000189	0.000171	0.000146	CS pos: 24-25. Pr: 0.9726
tr_A0A1T2PP76_A0A1T2PP76_BACCE_Neutral_metalloproteinase_OS_Bacillus_cereus_OX_	SP	0.000255	0.999022	0.000176	0.000187	0.000175	0.000146	CS pos: 29-30. Pr: 0.9767
tr_A0A1D3QM41_A0A1D3QM41_BACCE_Microbial_collagenase_OS_Bacillus_cereus_OX_1396	SP	0.000333	0.998044	0.001095	0.000189	0.000173	0.000144	CS pos: 28-29. Pr: 0.9696
tr_A0A316Y5Q3_A0A316Y5Q3_BACCE_Glycerophosphodiester_phosphodiesterase_OS_Bacil	SP	0.000313	0.999007	0.000163	0.000169	0.000158	0.000142	CS pos: 25-26. Pr: 0.9105
tr_A0A316Y5G9_A0A316Y5G9_BACCE_Uncharacterized_protein_OS_Bacillus_cereus_OX_13	SP	0.000513	0.998682	0.000258	0.000179	0.000172	0.000160	CS pos: 25-26. Pr: 0.9718
tr_A0A2H2XEU8_A0A2H2XEU8_BACCE_Adhesin_OS_Bacillus_cereus_OX_1396_GN_B2J90_0478	SP	0.000526	0.998712	0.000209	0.000192	0.000168	0.000163	CS pos: 30-31. Pr: 0.9705
tr_A0A2A8YVM1_A0A2A8YVM1_BACCE_Uncharacterized_protein_OS_Bacillus_cereus_OX_13	SP	0.000220	0.999194	0.000149	0.000156	0.000136	0.000126	CS pos: 28-29. Pr: 0.5026
tr_A0A329EYY6_A0A329EYY6_BACCE_Chitin-binding_protein_OS_Bacillus_cereus_OX_139	SP	0.000246	0.999065	0.000196	0.000182	0.000148	0.000131	CS pos: 34-35. Pr: 0.9666
tr_A0A7D3YCB9_A0A7D3YCB9_BACCE_Uncharacterized_protein_OS_Bacillus_cereus_OX_13	SP	0.000471	0.671978	0.326764	0.000290	0.000261	0.000206	CS pos: 28-29. Pr: 0.6479
sp_P10424_BLA1_BACCE_Beta-lactamase_1_OS_Bacillus_cereus_OX_1396_GN_penPC_PE_1_	SP	0.000399	0.998769	0.000216	0.000212	0.000188	0.000168	CS pos: 35-36. Pr: 0.9604
tr_A0A2B0MP04_A0A2B0MP04_BACCE_Bifunctional_metallophosphatase_5_-nucleotidase_	SP	0.000253	0.999007	0.000190	0.000183	0.000179	0.000157	CS pos: 22-23. Pr: 0.9786
tr_A0A1Y5ZCR7_A0A1Y5ZCR7_BACCE_Adhesin_OS_Bacillus_cereus_OX_1396_GN_BACERE0018	SP	0.000241	0.999100	0.000180	0.000169	0.000156	0.000144	CS pos: 23-24. Pr: 0.9783
